# Supplementary material for: Essential role of the histone lysine demethylase KDM4A in the biology of malignant pleural mesothelioma (MPM)
Source: Br J Cancer. 2021 Jun 4;125(4):582–92. doi: 10.1038/s41416-021-01441-7 (PMC8368004; doi:10.1038/s41416-021-01441-7)
Supplement: Supplementary file 2 — Supplementary Table S2 [file 41416_2021_1441_MOESM2_ESM.csv]

	MSTO						H28
genes	control_1a	control_2a	#10_1b	#10_2b	#12_1c	#12_2c	control_1d	control_2d	#10_1e	#10_2e	#12_1f	#12_2f
DDIT4	5.741399088	5.740991783	6.608269493	6.639947739	6.858985734	6.8429732	7.011179425	7.085758698	6.683948249	6.782188344	7.022869265	7.02649687
C10ORF10	5.811776176	5.809856338	5.870275247	5.865578876	5.90090003	5.88512328	6.198833338	6.148139626	6.155810742	6.132771088	6.029473194	6.015863076
NUPR1	4.62804357	4.629406979	4.695173111	4.705214675	4.74045648	4.72410353	4.827668195	4.851644689	4.708213628	4.72523109	4.74835764	4.772769343
CBS	6.571379034	6.565316348	7.09592576	6.980833447	7.068440617	6.931170265	7.127856181	7.169842311	7.06243411	7.075752837	7.049825821	7.095510452
C3	7.25786285	7.186839576	7.731561628	7.631342727	7.989006922	7.773595985	7.282332095	7.276991381	7.381784652	7.332074848	7.247574593	7.225301993
PCK2	6.57143792	6.56880852	6.781210509	6.74369703	6.833792195	6.859669761	6.686336252	6.694780485	6.669494865	6.659923205	6.674325556	6.689229528
SOD2	7.180749178	7.016822179	8.360512143	7.834051523	9.296040195	9.053572025	7.85451474	7.673226783	8.863632162	8.339406212	8.659983445	8.562147486
ATXN1	8.424471187	8.420830584	8.484648276	8.49007295	8.4874139	8.495097234	8.483699276	8.487711552	8.476873888	8.47965856	8.481843136	8.486725442
ASNS	6.941209162	6.797284997	7.583092962	7.525828914	8.067737883	7.950118339	7.207456503	7.361626782	6.975561001	6.950964266	7.16173991	7.090713056
LXN	4.929044064	4.926104869	4.940874025	4.948677184	4.959420856	4.948469556	5.209953647	5.220404995	5.266826256	5.225629508	5.261129179	5.269547884
BHLHE40	6.618386145	6.621542161	6.797335135	6.838894126	6.822388629	6.915048498	8.493955255	8.467561478	8.290129596	8.370898403	8.145991945	8.231040784
LYST	9.223821822	9.224715006	9.270426412	9.26386475	9.279343307	9.269772802	9.339749871	9.34943775	9.304398853	9.314134679	9.312284609	9.323713137
IL4I1	7.08390674	7.077245362	7.102100329	7.10925669	7.169357556	7.194103465	7.085818661	7.080968337	7.081226646	7.077605977	7.090245799	7.08631768
BHLHE41	6.800799081	6.777889456	6.939594078	6.857046394	7.120570878	7.063227412	6.753611291	6.746862503	6.750429584	6.731194852	6.738077701	6.731378509
RRAD	5.364293456	5.350415345	5.625428157	5.592801822	5.637307543	5.68319695	5.371720506	5.369280683	5.360897551	5.372180459	5.337609808	5.340252813
TXNIP	6.82734426	6.747480088	8.308829246	8.18076519	8.247544982	7.876100588	8.688261192	8.716485873	9.346327922	8.935716962	9.742129105	9.703230923
WIPI1	5.79905554	5.82373358	6.14396456	6.103170704	6.183394571	6.1510069	6.256097464	6.248309086	6.523854237	6.459095356	6.59894523	6.598279194
SOGA3	8.325136074	8.325905894	8.330918395	8.328997826	8.331462723	8.328792559	8.400394679	8.39399257	8.443579069	8.435182611	8.428701261	8.437873624
ALDH1A3	6.977120263	7.003262945	7.704496889	7.335899679	8.019123463	7.462038682	7.257910606	7.182882079	7.428079175	7.380385796	7.259308495	7.290243812
PRR36	6.937240578	6.937455934	6.947425341	6.947316533	6.947857145	6.944484801	7.016738229	7.008988139	7.032645602	7.036531983	7.076371067	7.075491715
MYO15B	8.474920676	8.474564361	8.477072175	8.477566424	8.478674868	8.476288475	8.509823755	8.509282451	8.501922995	8.505461918	8.5328533	8.535517349
NDUFA4L2	5.305147598	5.304869476	5.32845564	5.334048512	5.330541698	5.313905177	6.718516737	6.718200344	6.324671865	6.456669283	6.401240147	6.390223661
RHBDF2	7.447255007	7.454839444	7.592444377	7.595383425	7.616738671	7.616592187	7.626847966	7.599821495	7.585873236	7.59295811	7.591561902	7.59550979
C1QTNF1	6.793378462	6.789315357	6.982456913	6.895934693	7.017829035	6.907182616	6.771205939	6.767647413	6.772766508	6.769509364	6.769650399	6.768533467
KIF26B	7.795930243	7.79589727	7.796652903	7.796326915	7.799512738	7.797025574	7.859772646	7.853562884	7.843905039	7.849619108	7.853809483	7.847489164
UBA7	6.53825174	6.530850841	6.702345345	6.740714803	6.745006442	6.740309012	6.559283602	6.566379748	6.532207418	6.55375744	6.596148437	6.566600094
SULT1C2	6.365627546	6.363652703	6.431174362	6.442955845	6.445629834	6.444518131	6.598936125	6.594809892	6.936024085	6.882809881	7.042885823	7.120270813
ADAMTS13	7.64226033	7.644101068	7.664301818	7.675700894	7.671011065	7.670955947	7.693306632	7.683594518	7.711539115	7.715428544	7.718522207	7.728981681
RRAS	5.410794915	5.310631991	6.234592665	6.276452188	6.269106849	6.196873585	5.424866812	5.402517422	5.316882302	5.344115831	5.369150873	5.366702208
MIR21	0.948058453	0.948058453	1.299998652	1.228045102	1.143211274	1.056444443	0.993059409	1.0205252	0.967525725	1.014269476	1.008649587	0.986226573
BACH1	7.881054404	7.832796773	8.26613318	8.078330312	8.367009642	8.243114453	7.693757499	7.695562504	7.73493032	7.69783223	7.69958251	7.707414703
GPCPD1	7.728613135	7.71386414	7.882760047	7.856126217	7.94250111	7.903339257	7.746780407	7.757717714	7.767518564	7.769709515	7.784912186	7.795466499
SERTAD4	5.881150958	5.879508091	5.879717036	5.878413531	5.876965271	5.876965271	6.012896063	6.009715225	5.955830648	5.950666469	5.927527069	5.94151749
TSC22D3	6.381494645	6.374911707	6.437129554	6.460383835	6.491721766	6.514702634	6.430549889	6.432861667	6.419222519	6.401985256	6.454776582	6.439446471
PIK3IP1	6.594019926	6.595658391	6.63235118	6.667747193	6.65595392	6.674012044	6.621698471	6.607085794	6.644566709	6.621285208	6.658231874	6.64790586
RAB27B	7.883721232	7.854642116	8.26903999	8.01833798	8.480915614	8.226159629	7.605342877	7.6049362	7.597086068	7.59280055	7.602372541	7.600773607
APOL6	8.192353037	8.189104432	8.389562611	8.389204341	8.366500251	8.396842496	8.34512621	8.368291304	8.277626016	8.269162772	8.277072176	8.287324075
HRK	5.649622869	5.652395484	5.725628078	5.730808721	5.774334726	5.741270439	5.722320059	5.73628973	5.915651892	5.877728436	5.941802882	5.92340904
RBM47	7.289947202	7.288279053	7.298996589	7.313736152	7.308709069	7.330030753	7.936896604	7.889169733	7.968194794	7.955022763	8.064508908	8.054177031
ADM2	6.859047706	6.86123741	6.871531605	6.864929595	6.870917369	6.866115886	7.073921362	7.105273659	7.124195803	7.123083913	7.196680122	7.193858508
ID2	5.317687748	5.371974282	5.312110598	5.316236823	5.275471511	5.246333663	7.191253064	7.318402552	7.376631217	7.319320674	7.408292941	7.410927309
THBS1	7.692447352	7.755828533	7.487211489	7.614240628	7.444669323	7.501042582	10.66157704	10.58124938	10.2423553	10.41601859	10.01169701	10.06793866
IFIT2	6.96386182	6.902020388	7.702293422	7.725062129	7.5305054	7.665365822	6.600452146	6.60041186	6.594741583	6.59467695	6.59570412	6.597093018
TMEM9B-AS1	4.838849378	4.846031189	4.902377891	4.885949537	4.91662298	4.901132	4.946212757	4.925462319	4.980400949	4.968758146	5.032250568	5.037644428
UGCG	6.74024227	6.646902995	8.145558016	8.089500791	7.943658602	7.85585984	7.734784987	7.695183108	7.765287223	7.783017702	7.610375269	7.689934254
LURAP1L	6.331690556	6.319627978	6.798537579	6.579037948	6.769496732	6.595212079	6.260530972	6.255198748	6.252733952	6.249450309	6.261126139	6.252412694
BEAN1	6.576529352	6.576529352	6.585405544	6.579648539	6.579980708	6.578423887	6.634475148	6.617984213	6.698751103	6.674887313	6.665839385	6.661525744
SCRN2	5.72864856	5.721818003	5.880804517	5.876752193	5.94317503	5.899640662	5.914954264	5.933519163	5.977409595	5.967985637	6.009521695	6.001560416
DSP	8.052456398	8.056467725	8.103800642	8.09671527	8.085340197	8.092782712	9.02233068	8.990250605	9.248666896	9.140972929	9.203760544	9.171339108
RTP4	4.781434227	4.782393827	4.816263753	4.815262505	4.838446449	4.847785538	4.778555591	4.776948251	4.776948251	4.776948251	4.776948251	4.776948251
PKIA	7.19872045	7.155473579	6.99394013	6.962967567	6.944302051	6.922739984	6.936159182	6.928256805	6.974478173	6.969648907	6.921187955	6.925513634
SHANK2	8.206112803	8.208756232	8.25655066	8.263673072	8.260931295	8.251719916	8.33324095	8.339010433	8.314516398	8.315118254	8.318406138	8.32349521
ICA1	6.441149257	6.440390481	6.594737267	6.558929308	6.588815555	6.560865063	6.465671203	6.456720568	6.502092474	6.482648927	6.487472922	6.478049485
MACF1	9.964849555	10.03009756	10.33407745	10.45150879	10.50550516	10.46156139	10.93837586	11.01495196	11.02303948	10.98216056	10.85677516	10.92457149
PPP1R3B	7.397269505	7.399765267	7.619720975	7.600864012	7.608719422	7.559900105	7.95784295	7.848673993	7.814599443	7.846790311	7.708023335	7.733158409
LIF	7.141105754	7.127515299	7.373812593	7.306466783	7.59555729	7.54460553	8.088698104	8.040403992	7.955803325	8.081565826	7.710486453	7.800291742
HDAC5	7.490842237	7.492060641	7.555239325	7.554713914	7.579708697	7.577464691	7.482414179	7.48103182	7.480691888	7.479362698	7.491142738	7.486825098
YPEL2	7.775103818	7.775840027	7.814122604	7.820449409	7.815510947	7.817450647	7.82668414	7.811055613	7.846964051	7.831707105	7.850832302	7.857036492
DNAH5	8.771911645	8.773449633	8.805424449	8.801928989	8.81781126	8.818734798	8.790737088	8.789513309	8.828871319	8.812261894	8.840716045	8.841315229
RRAGD	7.087053866	7.078493972	7.171942242	7.121986253	7.173133029	7.126424149	7.635637888	7.595007729	7.812750271	7.764915452	7.956218758	7.890435923
CD74	5.505544945	5.505544945	5.509992143	5.507418226	5.510377007	5.508727975	6.011205521	5.946655516	6.349018157	6.254613434	6.171387887	6.135032132
FANK1	7.812370459	7.813058385	7.820218075	7.822311021	7.825303828	7.827491412	7.851693289	7.846743236	7.880413717	7.866204804	7.867812568	7.878852568
ARL4C	6.885682411	6.898480235	6.98619075	6.98035617	7.048239894	7.052150125	9.7301529	9.599583471	9.639854158	9.639436786	9.92530595	9.911002754
PTPRH	6.876146859	6.865480441	7.030964005	7.017500988	7.032171658	7.013761378	6.842081168	6.84237127	6.841588439	6.840900672	6.84382374	6.844148646
PGPEP1	7.670151748	7.672896348	7.772841355	7.765216249	7.779504576	7.774387702	7.876418325	7.8562885	7.911305837	7.900231452	7.942683307	7.939953884
DDIT3	5.410811179	5.392625989	5.820879835	5.780744647	5.918965049	5.878195557	5.569311066	5.654935788	5.553653691	5.599192702	5.553319407	5.598439701
PNRC1	6.50191869	6.489646719	6.775154347	6.756791531	6.783112913	6.744881562	7.007962692	6.939146699	7.276010152	7.128315125	7.226705978	7.233424273
AHNAK2	9.104798587	9.161938797	9.516661441	9.609435595	9.523478243	9.46551051	10.23874007	10.2033042	10.45799949	10.36406411	10.47925996	10.51013591
ASS1	5.955815192	5.955165554	5.9751398	5.960877381	5.981953907	5.967151803	6.528036553	6.606672711	6.668104915	6.603021005	6.791033933	6.758903615
TSPAN31	5.678692581	5.662660471	5.904973663	5.83877893	5.913392888	5.856846235	5.96787936	5.968632703	6.119646896	6.073923485	6.037771542	6.062558738
BAIAP2-AS1	6.936587716	6.941332396	6.973357798	6.981772277	7.012237509	7.033800901	7.074754224	7.06992055	7.063991524	7.067697738	7.188452646	7.170864244
PRKCE	7.64061801	7.619602072	7.95022683	7.807448083	7.974937229	7.871020351	7.534515159	7.528494843	7.504893515	7.515319244	7.512333459	7.513588327
TJP2	8.715239357	8.796137763	8.181192069	8.219278228	8.152542633	8.182976922	8.419359484	8.378565478	8.380809842	8.343566088	8.205239844	8.199740618
MIR503HG	5.452203651	5.440574826	5.750371102	6.008222746	5.968312538	6.145980442	5.159740586	5.146125576	5.145767895	5.142028707	5.151931279	5.161067877
GCLM	7.340444999	7.33554546	6.632693817	6.696517615	6.594857696	6.663710536	7.460010083	7.516994337	7.365468681	7.313695393	6.99662918	6.993647135
SLC16A6	6.765813281	6.772876883	6.814510489	6.805162114	6.843290486	6.831976038	6.804891571	6.816610425	6.80565137	6.794025504	6.816907078	6.823753345
MMP15	6.950474111	6.952056797	7.072209265	7.057029508	7.071070574	7.054817432	7.067578361	7.056454122	7.157858935	7.145199345	7.168368381	7.128947074
AARS	8.620035494	8.49902301	9.659557993	9.550047544	9.712020502	9.554526101	7.507666732	7.578208873	7.453932689	7.478364872	7.411099843	7.417148116
MBNL2	7.678025711	7.674457146	7.929729067	7.914787955	7.935034856	7.901761662	8.367702164	8.308484754	8.31957384	8.368077099	8.239369763	8.294370406
PTGR2	6.202611835	6.198175707	6.246149194	6.242159021	6.265137201	6.25325062	6.246598361	6.248808378	6.255397825	6.246416326	6.265402871	6.278184073
SDSL	5.309336316	5.30654326	5.50379077	5.52768505	5.502352444	5.515208882	5.441913404	5.486601482	5.512583194	5.490899279	5.536999613	5.513301092
VPS13C	9.011411845	9.025724383	9.187636675	9.176312839	9.201430087	9.166603172	9.170000686	9.167496388	9.213405867	9.203570311	9.151460976	9.180788068
NAV2	8.775811112	8.820434779	8.935722642	8.95319005	9.116729937	9.155346628	8.725347665	8.702140884	8.652540793	8.662739275	8.641925046	8.656157871
DHRS3	6.344838458	6.324592661	6.682258326	6.798810884	6.620251201	6.576596199	6.435650897	6.373041314	6.541708753	6.512496422	6.552752542	6.528613844
BNIP3L	7.148116038	7.090201452	7.338938222	7.256812006	7.5684094	7.555175039	7.816719679	7.723886932	7.734945479	7.66018347	7.87269239	7.909463065
TRIB3	6.603133617	6.535130526	7.161436401	6.881119337	7.200342979	6.948921728	7.530333518	7.508398917	7.596111088	7.569582627	7.144394981	7.132187644
CASP2	7.504402884	7.585036252	7.276281845	7.306171807	7.14457143	7.155781147	7.365968302	7.353454519	7.338470252	7.320125997	7.134648546	7.14835972
CREBRF	7.971007422	7.971881485	8.062303523	8.043846961	8.080291946	8.064276659	8.027201308	8.026287616	8.091421947	8.062404226	8.122914528	8.123777596
NQO1	9.4188421	9.559598016	8.399648225	8.726674199	8.102157669	8.31929908	8.952014591	9.126460108	8.877812396	8.858480179	8.322176572	8.299802276
CHAC1	5.415310233	5.420318755	5.467288538	5.471534998	5.49258364	5.528034745	5.606518093	5.659011797	5.477631679	5.477013764	5.529627501	5.487512263
CCDC113	7.31363756	7.31315261	7.744399493	7.628396434	7.685935409	7.563816836	7.197208415	7.196307871	7.206342086	7.203562973	7.204258005	7.201914102
ID1	6.582866805	6.899938138	6.212383075	6.561970927	6.044142322	6.066361668	7.180489403	7.252202884	7.063340835	7.074660203	7.053704432	6.961488688
BMF	7.018637761	7.018897813	7.020192635	7.023565834	7.023118146	7.026393073	7.046939499	7.047871172	7.102428103	7.083044159	7.150769902	7.128253403
KLHL24	7.79727619	7.792055094	7.937285738	7.929863921	7.968158153	7.945240711	7.912586509	7.881331211	8.124398352	8.041994587	8.164594731	8.163595011
SRGAP1	8.364161797	8.415005133	8.530226147	8.535888577	8.678145492	8.622477608	8.701011354	8.685633914	8.646947631	8.662422837	8.658334467	8.677768802
GLIS3	8.180711281	8.174703802	8.262665247	8.265032319	8.246858766	8.25366067	8.408579704	8.384741566	8.497272127	8.480008929	8.448882456	8.460407858
TRIM22	7.157370591	7.142824679	7.355277252	7.325162192	7.391218888	7.396407425	7.062927722	7.04758151	7.036181321	7.037193987	7.041756762	7.041645227
ARHGEF2	7.728233804	7.71099555	8.146341288	7.940038393	8.46266468	8.289936449	7.709275631	7.718701707	7.477939035	7.479648395	7.548221051	7.528100797
MALAT1	9.655595086	10.10122194	11.22297638	11.31256426	11.46055563	11.02646546	11.10678903	11.04554576	11.06036804	11.03093609	11.5477596	11.55970658
SLFN5	7.205888373	7.219719618	7.535823334	7.45306158	7.530051006	7.432126478	7.426489175	7.413363898	7.406076008	7.380241514	7.390426971	7.424276728
RAB3D	6.864742951	6.866327403	6.892149855	6.883163082	6.891677243	6.886979999	6.938636673	6.929661032	6.944619174	6.940540794	6.956762459	6.941976993
SLC39A11	6.459968566	6.428706318	6.731324164	6.685586459	6.837667669	6.724019196	6.428956352	6.436963794	6.523231632	6.4538942	6.541584163	6.509962926
SLC22A18	5.466777736	5.474054456	5.551015553	5.541357142	5.529464286	5.523832056	5.811799225	5.81945325	5.916843939	5.926672106	5.947179768	5.910949917
INSR	8.114582299	8.112707787	8.210571654	8.194121826	8.210575042	8.198774562	8.238239149	8.239770662	8.260734354	8.234735847	8.280727024	8.274631313
TNRC6C-AS1	6.437967247	6.44034149	6.450943091	6.44979169	6.454941496	6.450983973	6.50130913	6.504716369	6.548952884	6.52582657	6.547445909	6.542309675
ARMC9	7.278429374	7.287851115	7.447863542	7.496022256	7.5123834	7.497743329	7.341573233	7.329743106	7.354283638	7.343787867	7.375051885	7.354848341
DCDC2	7.128674099	7.129680483	7.267769519	7.305613896	7.229718452	7.239818626	9.195721811	9.100463521	9.157895177	9.154468295	9.498046577	9.537923567
SLC24A1	7.871247054	7.870630776	7.907457872	7.910751048	7.914014281	7.909174172	7.948628886	7.935499505	7.965379022	7.96137009	7.965630324	7.976247545
EVI2A	6.885860857	6.793847114	7.635984322	7.662715667	7.965476247	7.715092212	6.590421261	6.556759358	6.406234685	6.448115484	6.535786474	6.531847877
TSHZ3	7.059733013	7.059733013	7.062460008	7.060052074	7.061654263	7.060275357	7.119918764	7.124855808	7.116408934	7.120160719	7.117316539	7.127455864
KIAA1109	9.110619459	9.128758296	9.288734453	9.304783092	9.306772898	9.302862641	9.165711427	9.182782613	9.237523965	9.22071379	9.247330701	9.252193057
ZSWIM4	7.05810204	7.048964944	7.109348231	7.092141202	7.160166544	7.150023099	7.136972138	7.118180221	7.100913888	7.091900788	7.10856975	7.104098727
TEP1	8.25615041	8.266634439	8.351045988	8.368462879	8.357556479	8.393344393	8.274573844	8.265724755	8.270443464	8.272444477	8.267448884	8.274397864
BRPF3	7.665837469	7.722029009	7.554419713	7.56118756	7.502345574	7.499993957	7.564515943	7.573558781	7.560641493	7.558972047	7.490652671	7.498695656
GDF15	6.194178393	6.146379711	7.378868265	6.997656841	7.199825358	7.034123947	7.332297764	7.336431847	7.655105234	7.552889692	7.327970262	7.244453385
CTSO	6.373008582	6.370858947	6.549378078	6.518164068	6.557274088	6.502723943	6.432535481	6.417935524	6.51275132	6.469528965	6.498970875	6.482996766
CUL7	7.39832087	7.401903228	7.535045407	7.520505824	7.540988641	7.515983295	7.720952773	7.702256073	7.773338999	7.757359392	7.830196744	7.816039191
KRTAP1-5	5.001804946	5.002514315	5.050172432	5.020478607	5.128233374	5.033601706	4.996669819	4.996669819	4.996669819	4.996669819	4.996669819	4.996669819
JUP	6.987216561	6.987395705	6.999266642	7.002949214	6.995716693	6.994176497	7.165230063	7.125658413	7.29722261	7.23062315	7.198576538	7.188220603
CCND3	7.015159249	7.053756337	6.755729355	6.83299458	6.578732124	6.595050474	7.047671674	7.069272642	6.93150605	6.92953335	6.593473468	6.606066655
CCNG2	7.46221264	7.452809744	7.575868003	7.572730417	7.5806848	7.575004077	7.590329706	7.559836127	7.686450249	7.657200358	7.705590589	7.725592892
UCA1	5.980912841	5.982525715	5.973725685	5.977851857	5.972437263	5.974165316	6.319613682	6.300350922	6.065134544	6.088382315	6.126748647	6.13254423
MME	9.697045786	9.476282522	10.43756022	9.685014918	11.21009124	10.50387539	7.603360634	7.592653089	7.586380587	7.581838453	7.606536432	7.607903553
TTLL6	6.97475041	6.97475041	6.977321659	6.976441729	6.975915203	6.977050045	6.99043631	6.989772212	7.019725541	7.020092277	7.045426295	7.05211529
PXMP4	7.286543616	7.287576246	7.290916159	7.290423807	7.292435563	7.29487625	7.339890503	7.33860796	7.342674162	7.34488743	7.356373413	7.35860511
CTSB	8.769636463	8.740236768	9.584106485	9.400772835	9.765425114	9.441309358	8.462113461	8.3434001	8.641851478	8.566363687	8.582966524	8.518060512
FAM98A	7.952476728	7.861572533	7.571210908	7.521727434	7.214142496	7.208590264	7.371014929	7.360759514	7.326787407	7.324029696	7.031276305	7.015072102
MGEA5	7.952095006	7.973643107	8.291771529	8.290946025	8.370237068	8.373179038	8.731459185	8.747829693	8.738757107	8.740789597	8.836241628	8.876129673
TBC1D17	6.376807633	6.377879474	6.539757216	6.557656522	6.680512907	6.720782351	6.372606009	6.36104728	6.385941334	6.392811894	6.488909416	6.49210171
PAX8	7.006766264	7.021981651	7.05319689	7.064654632	7.115392231	7.108344289	8.356697935	8.297464102	8.730123352	8.701878089	8.544325417	8.621499945
PLA2G4C	6.314326472	6.31373702	6.362661628	6.345981292	6.351704254	6.350213056	6.392804604	6.396028998	6.415241333	6.390729372	6.430641698	6.427731831
POLD4	5.667133379	5.651831805	5.804104208	5.807466906	5.816288883	5.796049357	5.91047817	5.88300902	5.904423654	5.902580378	5.90785644	5.881659213
FAXDC2	6.352121681	6.347186443	6.393978579	6.413165876	6.390556277	6.402005377	6.344675387	6.344811912	6.343978199	6.345727833	6.346962855	6.34626015
SNORD91A	1.371044034	1.365364651	1.3223797	1.323223098	1.306104405	1.306104405	1.323827084	1.334808978	1.336368128	1.306104405	1.322109027	1.35067422
GOLT1A	5.421160206	5.421160206	5.422104372	5.428099457	5.423723796	5.426219081	5.473699083	5.466448577	5.490079445	5.490636776	5.463259243	5.478346757
CLIP2	7.415182072	7.419482082	7.611715691	7.614075345	7.627715254	7.593649869	7.82743191	7.781159241	8.017893885	7.974252479	7.954071357	7.928049408
KDM7A	8.010392896	8.013616239	8.106228029	8.076099729	8.115450058	8.073634204	8.022299872	8.024252985	8.057267688	8.041365674	8.044783112	8.046479518
MAPK6	7.51857386	7.467141881	7.302803175	7.247409426	7.203154414	7.180564591	7.536285776	7.571599574	7.494116663	7.468584304	7.385258697	7.388827523
NTN4	6.945353261	6.972578322	7.306434959	7.378486072	7.332511104	7.386949339	6.854373624	6.886335976	6.940087755	6.962230142	6.937882927	6.948805512
ITGB4	7.487112431	7.48798263	7.81480892	7.931656816	7.622728162	7.580000477	7.536543014	7.551430558	7.511688675	7.516252133	7.52707786	7.518182339
POLR3K	5.623187273	5.553303296	4.93202794	4.914510372	4.786172453	4.77349035	5.088028963	5.165834396	4.896146672	4.948833447	4.692998013	4.717886977
VEGFA	7.139953927	7.137144214	7.381529974	7.279483596	7.422325734	7.323406657	8.25857098	8.201106972	8.18850798	8.236835158	8.341445952	8.380284359
NGFR	6.53706602	6.536102604	6.538782566	6.538048064	6.548667055	6.542302273	6.61436771	6.653571737	6.575094894	6.576960891	6.580897815	6.577310203
ISCA1	6.264041471	6.181068837	6.108778505	6.106315781	5.994591452	6.010560235	6.765198291	6.734789893	6.677350923	6.676683732	6.52469084	6.594576256
NEK7	8.562076329	8.488188647	8.246292929	8.299365677	7.846027229	7.873952371	7.067548099	7.056325125	7.0198605	7.024805188	6.978446449	6.957856733
ELOVL7	6.912320584	6.909434549	7.059417194	7.041510902	7.063540702	7.041310935	7.35865076	7.250483219	7.611061661	7.574123896	7.603090993	7.609801148
VMAC	5.512020935	5.51031705	5.543459404	5.55285816	5.556833163	5.551540828	5.602600458	5.565524139	5.60121856	5.640404118	5.694171356	5.69230391
SAMD9L	7.720498883	7.700044311	7.926291717	7.943805684	7.922284852	7.984128281	7.606343469	7.607917438	7.613152885	7.612701578	7.617238383	7.620540529
ACBD4	6.407646355	6.414315376	6.525848826	6.545473751	6.508616686	6.501999689	6.439834695	6.441574615	6.474920463	6.480805769	6.486866866	6.49877218
FAM20C	6.763901671	6.768898019	7.020779073	6.919785807	7.099717576	7.003231561	6.865552637	6.841989765	6.910551465	6.884971373	6.838607934	6.836467899
BRWD1	9.191842845	9.184313577	9.264523746	9.244134216	9.319898588	9.317065253	9.200548914	9.210823323	9.226562971	9.227842514	9.261584311	9.265771046
RGS4	7.820539163	7.937108627	7.425053788	7.468960771	7.204119352	7.256493904	6.771519997	6.769180712	6.761342345	6.760502097	6.759909965	6.760896548
DNAJA1	9.121844108	9.052581655	8.281929725	8.16220282	7.714211659	7.662611543	7.324264776	7.443034062	7.037358362	7.031232957	6.483556035	6.49554062
GOLGB1	8.495838497	8.526102067	8.808447543	8.843993035	8.806506642	8.816415054	8.769455052	8.782522187	8.876729552	8.824427901	8.896131215	8.927479388
NHLRC3	6.7007005	6.710599683	6.830125875	6.801316236	6.859847406	6.866736373	6.938328073	6.906146472	6.967963533	6.978506031	7.060238056	7.067595761
EIF5	9.267430354	9.180046053	8.409605053	8.380536093	8.399952036	8.4861092	8.296114165	8.346536927	8.250425066	8.235464015	8.235037599	8.291041098
CHD2	8.719881101	8.743489252	8.956089407	8.951266496	8.946852619	8.910914749	8.941264354	8.940100266	8.905602447	8.90410204	8.90424196	8.918670798
PPP1R9A	8.245151173	8.242948752	8.330176563	8.328557861	8.343409108	8.331845195	8.406409299	8.41363241	8.402146903	8.429076716	8.360638252	8.403797392
PARP10	6.681683948	6.679233694	6.809463525	6.859387925	6.782370583	6.811442284	6.810447562	6.804952383	6.785045017	6.811488578	6.792988161	6.797852787
TPBG	6.697288807	6.717879317	6.853527404	6.7547229	6.926693018	6.835349457	6.992381209	7.042635616	6.988740522	7.012791881	6.973337566	6.994081592
CHORDC1	7.597336539	7.586818736	6.950981222	6.942571238	6.957722288	6.99841666	6.96864413	6.992224915	6.854831144	6.848222292	6.875580902	6.852451581
ARRDC4	6.864201712	6.860264934	7.116102869	7.114908369	7.048994319	6.985190209	7.290892598	7.259738911	7.440894794	7.310873348	7.396814741	7.40040084
SLC35D2	6.462065426	6.451224216	6.628584216	6.60318968	6.615984774	6.564032871	6.989230084	6.963370345	7.027582102	7.000803682	7.223090505	7.160193498
PPL	7.40566523	7.405124897	7.544471146	7.688758021	7.474438766	7.472103423	7.483766704	7.474044205	7.589767076	7.565144634	7.627725886	7.603020773
SESN2	6.7810357	6.808116296	7.027242147	6.974926779	7.032118081	7.042710086	6.768471287	6.784080788	6.802367374	6.764362077	6.767915101	6.747792737
NALCN	7.834079113	7.829927308	7.914437241	7.905943635	7.933826711	7.916125839	7.803341905	7.80382568	7.799899792	7.800744209	7.802841746	7.802051203
PAN2	7.419183952	7.44236197	7.553308966	7.570996902	7.626621094	7.600503751	7.457604149	7.454773329	7.488658263	7.517143328	7.548920578	7.556848031
PPP1CC	9.083289193	8.943261946	8.078851993	8.111766409	7.926730957	7.988576115	7.549011857	7.575940953	7.394183128	7.373669955	7.057200848	7.078509111
OPTN	7.09026953	7.039316887	7.761340239	7.760732685	7.621814192	7.585295645	8.107589209	8.025614827	8.371781691	8.208241659	8.390172919	8.299395646
IFT140	7.235409082	7.242089487	7.519566732	7.513017051	7.474688941	7.411121618	7.275040504	7.262248782	7.34817834	7.32181898	7.352157693	7.338617703
SPSB2	5.146835177	5.143810972	5.165812673	5.169110692	5.191359146	5.196480108	5.335881047	5.352273154	5.343442068	5.369830493	5.450934008	5.430848643
CHMP2A	5.93945936	5.891874224	6.515400862	6.446329872	6.517429398	6.384580288	6.246697702	6.281745794	6.331300881	6.302100377	6.315093638	6.33986758
CCDC18-AS1	6.836777721	6.841165273	6.988921663	6.953770539	7.000486497	6.935605092	6.871495732	6.868353352	6.891569367	6.900078182	6.948986719	6.967451339
EIF4G2	10.36876596	10.32916204	9.408627484	9.376521426	9.283482787	9.371231957	9.79524448	9.838638662	9.648775281	9.613355816	9.303913601	9.356511307
TGIF1	7.134890162	7.12686598	7.331924746	7.301944568	7.366149716	7.332523951	7.41474848	7.401053843	7.558786066	7.528074629	7.517090292	7.53637965
YPEL5	6.737091622	6.682006959	7.060505961	7.060136253	7.068350351	7.0221383	7.072779964	7.038632496	7.212356554	7.091164531	7.278012418	7.244269485
JMY	8.061488368	8.064067435	8.235334235	8.194886473	8.245622496	8.201364322	8.019591191	8.017254731	8.056762201	8.041150105	8.039190706	8.052627381
LAMB2	7.579490882	7.619316792	8.085361953	8.240025405	8.048404391	8.004470048	8.33276488	8.293603719	8.282798252	8.331971843	8.544249596	8.460130765
DDR2	6.685084113	6.69895857	7.131140085	7.171229846	7.151281132	7.160389572	6.460174694	6.461305104	6.45616476	6.456623804	6.45496284	6.457823202
NOXA1	5.465596102	5.465861718	5.533482933	5.532666683	5.511434121	5.496434252	5.505432201	5.504788139	5.532797923	5.546503203	5.521048198	5.524566855
PLD3	6.68884989	6.705373399	7.178318423	7.075451532	7.10130675	6.995516476	6.75261499	6.736148746	6.927757532	6.854151359	6.890885939	6.854270152
LINC00893	6.360390375	6.360711612	6.362337602	6.364068513	6.371780461	6.368557982	6.384973351	6.384425905	6.395726738	6.396609803	6.428911341	6.42897181
H6PD	8.098148873	8.10445857	8.337222336	8.334227917	8.340098179	8.297488893	8.045790158	8.033016385	8.073057304	8.069718322	8.078454952	8.093237501
DDX60	8.213925979	8.176397117	8.614731322	8.549913927	8.453510005	8.473504932	8.052935366	8.054334467	8.051401161	8.049934375	8.053900044	8.054415222
WDR45	6.52568869	6.525221033	6.638208084	6.622737716	6.653832369	6.632205478	6.602116588	6.592399242	6.612847611	6.603050906	6.615440027	6.625934095
DOK3	6.698544024	6.721228227	6.668404861	6.677827255	6.665759349	6.67168019	6.887764972	6.88213875	6.786033963	6.818862517	6.766849083	6.776231247
AMT	6.006191121	6.009984818	6.068889761	6.056658635	6.056719609	6.048349757	6.03675346	6.034799029	6.038594408	6.046207631	6.068895743	6.065597586
PGGHG	6.717819872	6.715431244	6.945144365	6.939570329	6.926170419	6.864915916	6.760586269	6.769577306	6.757565652	6.791219678	6.815829514	6.802687375
PCMTD1	6.990616295	6.992352414	7.119080614	7.09181085	7.148274342	7.13754108	7.175369974	7.155470031	7.368449695	7.276985949	7.38455501	7.394995404
BCAS3	7.203279998	7.201165619	7.295608757	7.294959994	7.318056353	7.285791258	7.266731546	7.259971868	7.294458814	7.289830557	7.348530365	7.347255606
SMG5	7.698968087	7.765117389	7.442361593	7.502837792	7.385642793	7.399252953	7.849525473	7.832963418	7.751316058	7.798773637	7.623419434	7.632968514
KITLG	8.500692846	8.346791142	7.807781326	7.741717262	7.755268968	7.732304811	7.470185529	7.488875441	7.339134263	7.349135731	7.427354484	7.418814355
TIMM17A	7.268099062	7.099702731	6.536422297	6.567562057	6.466823296	6.558892851	7.283435863	7.345596555	7.29799854	7.248206352	7.030941756	7.012452138
LOC155060	6.970369213	6.981336079	7.024236541	7.021468422	7.032014025	7.0224161	7.061391478	7.051486016	7.092473717	7.0987711	7.08792434	7.105371335
TNKS1BP1	7.629216673	7.631819028	7.821754371	7.879914624	7.835470527	7.880424974	8.083778181	8.063175261	8.001729436	7.967115493	8.03982157	8.004327642
TMEM2	7.63675512	7.638304857	7.583611883	7.613497718	7.548683052	7.561094559	7.944590521	7.936214626	7.976514097	7.966224665	7.80783822	7.813011727
ITGAX	7.213506426	7.221495929	7.281719753	7.277708771	7.284466209	7.264020927	7.207447913	7.210917292	7.211580963	7.209407334	7.211176074	7.216185462
FNDC10	5.840461508	5.843095332	5.894324857	5.88704478	5.89418995	5.889091777	5.837669754	5.837386488	5.841306646	5.838294587	5.845566001	5.845653277
ABHD14B	6.629438972	6.611487813	6.807165244	6.8150695	7.006875125	6.967311535	6.886781244	6.861830201	6.98664673	6.990578544	7.280360016	7.204233087
LONRF2	8.62984195	8.63337583	8.692221397	8.680240464	8.716564681	8.695911986	8.685078821	8.67831746	8.701427822	8.701968153	8.693761256	8.713202483
SLC37A1	6.747313679	6.745450272	6.805232731	6.803916596	6.797579479	6.797268997	6.86777031	6.891046988	6.909732456	6.883904421	6.878424238	6.862212558
RNF215	5.860576978	5.883301125	5.981176466	5.964072751	5.992739179	5.992097655	6.082133709	6.043422141	6.040074002	6.062809425	6.042390858	6.061815452
MKNK2	7.593736554	7.566355221	8.411523785	8.356207322	8.267614211	8.103253362	7.860190936	7.826371818	8.11131702	8.046179656	7.898061051	7.903060458
HBP1	7.40472003	7.370407218	7.612736881	7.64287767	7.630014257	7.593227292	7.526120524	7.519777414	7.693589673	7.621527279	7.717490578	7.690845509
CASP1	6.446636795	6.437996065	6.50493854	6.499757551	6.527011365	6.517476101	6.423492642	6.422368883	6.424153884	6.422458959	6.422414937	6.42412463
STARD7	8.497145528	8.473688754	7.976035252	7.954369513	7.787389128	7.82415131	8.152880578	8.121628788	8.055525979	8.097467467	7.755818605	7.77076601
ANKZF1	7.092395599	7.073272687	7.249616984	7.265364543	7.259476707	7.239290102	7.423905655	7.435970801	7.37594702	7.437094688	7.398115782	7.437913648
UBN2	8.808885932	8.820982017	8.862663934	8.858760007	8.881461638	8.877037444	8.845119289	8.84242701	8.862454552	8.859055327	8.862237	8.882097198
ZNF25	6.785639856	6.767938511	6.877189632	6.836269177	6.944162123	6.903166633	6.853652581	6.847339614	6.943441493	6.91400497	6.926930895	6.92855394
PLD1	7.703195504	7.701911524	7.815736303	7.82600389	7.76399013	7.758906043	7.743451839	7.737745081	7.794335765	7.765612128	7.773543599	7.775046002
GSN	7.338316675	7.342451598	7.446270861	7.480019073	7.418974971	7.430509807	7.472875885	7.469772085	7.577409692	7.534680279	7.628282447	7.584102631
FAM189A2	6.06841858	6.068975655	6.06841858	6.069052886	6.071691283	6.072188478	6.225144721	6.241345855	6.299093468	6.259660112	6.276238391	6.252401684
CAMSAP3	7.018826295	7.01608811	7.057973357	7.059607089	7.056546412	7.046590549	7.110951014	7.103308275	7.126414024	7.133781462	7.127019521	7.124816724
MTCH1	7.904617857	7.842325458	7.405620987	7.399946875	7.214898951	7.277292226	7.304910057	7.319274313	7.098237716	7.133342465	6.987066857	6.979523773
ORAI3	5.937140923	5.928283874	6.070798279	6.081415188	6.021390418	6.032620284	6.260391684	6.187505607	6.313239304	6.270153063	6.284060411	6.261008148
LHFPL2	7.906083635	7.871243529	8.062255717	8.019106815	8.144019288	8.120713315	7.883951143	7.864596351	7.909063104	7.895195043	7.847558895	7.837418488
APOL1	6.573771674	6.559854074	6.85404895	6.866526327	6.749891098	6.820812889	6.847673966	6.83383055	6.69360215	6.72797584	6.67878534	6.689266034
EFNA1	5.456864923	5.445587493	5.571275246	5.583817653	5.581197593	5.59495458	5.578702113	5.579824484	5.842421245	5.75837702	5.846891609	5.765853846
SH3TC1	7.215178292	7.222972315	7.237555775	7.252199025	7.253442373	7.253411274	7.442916545	7.445030574	7.414244373	7.420242904	7.412890341	7.407123332
IRF1	6.911520809	6.90246535	7.079839183	7.106325625	7.092484454	7.146697896	6.938122451	6.938824762	6.919852541	6.906836667	6.880129671	6.851651065
AK5	7.254659634	7.257000464	7.273738921	7.265006046	7.278876859	7.266056705	7.714122445	7.744875485	7.588993214	7.58399585	7.59036528	7.596917149
MIR3648-1	5.224798211	5.213727286	4.116659667	4.513417512	3.916645163	4.284650254	3.103100498	3.301276502	3.179097829	3.343293526	3.200786557	3.062666012
TRAPPC6A	4.50091269	4.489893655	4.695593298	4.660892972	4.669885708	4.591320025	4.698698192	4.666827324	4.761018122	4.724300027	4.784263078	4.755926922
OPLAH	6.849969862	6.84880648	6.857984443	6.852261381	6.858292717	6.852224393	6.976974929	6.976623331	6.952875	6.987577242	7.032086792	7.038652914
SERPINB1	6.322253443	6.312455036	6.560305228	6.541230638	6.483573034	6.461627393	6.614267174	6.573919822	6.677276533	6.687218121	6.735821801	6.721534528
ZDBF2	8.187263147	8.184690079	8.260779935	8.254233898	8.264636634	8.253024013	8.261804636	8.252853794	8.299772492	8.29084019	8.298059214	8.323516348
AIG1	7.144795802	7.138413822	7.264880303	7.251377641	7.34593073	7.293767892	7.333713054	7.326048313	7.220144837	7.238294573	7.316717277	7.336881052
TWISTNB	7.908572013	7.795688316	7.542931504	7.489170793	7.386469022	7.386540926	7.220223508	7.225387744	7.229727025	7.191888414	7.060484447	7.067095159
SIRT5	7.391579199	7.398522783	7.495651417	7.491971005	7.521477409	7.493667354	7.469617349	7.479500948	7.517331926	7.527467252	7.574050929	7.577735355
WASHC3	5.057363129	4.99904463	5.343661765	5.319597652	5.446885409	5.394120636	5.306056383	5.411266751	5.467524178	5.393798641	5.450631936	5.508186889
IGIP	6.308946084	6.314355394	6.354329074	6.355779055	6.360012477	6.367890021	6.316800269	6.322132663	6.323203313	6.319703349	6.323196767	6.325494845
C1RL	6.729876214	6.722260207	6.848577208	6.888138853	6.885393194	6.849319389	6.86066649	6.827895614	6.949631842	6.946230372	7.040795939	7.065433577
LOC728730	7.077207278	7.075871492	7.144079277	7.134803078	7.129513248	7.111040142	7.091396942	7.084440147	7.113052142	7.099691522	7.108899564	7.107297098
HSPA14	8.049410936	8.009471127	7.786358913	7.782949215	7.73959876	7.779360789	7.853249858	7.887804916	7.834562774	7.826989649	7.736897411	7.737081319
RNF213	9.516843936	9.54501079	9.696147588	9.759251336	9.710985394	9.726171087	9.998928421	10.08091073	9.987317947	9.986507362	9.833231461	9.871883138
GBP2	6.888326857	6.873474246	6.950807544	6.970749369	6.994161325	7.015720154	6.866843312	6.877845788	6.907625514	6.891310718	6.940928383	6.923112992
EVC	8.105227098	8.186171434	8.493869092	8.395964621	8.68880245	8.572050873	8.069266413	8.047637526	8.155457777	8.107855224	8.289694549	8.279670369
ATP6AP1L	5.784338043	5.786385459	5.816902704	5.803795585	5.815123533	5.803680396	5.849013708	5.855111902	5.885744388	5.866964962	5.868938808	5.886243498
JPT2	8.115522953	8.074187004	7.771958358	7.854455899	7.509281928	7.602048696	8.657418738	8.607623387	8.570109168	8.585928862	8.117245084	8.132558422
ABCA1	8.342192564	8.277945931	8.746742842	8.705229881	8.854046918	8.821019392	8.400543269	8.356837886	8.251217701	8.242354475	8.212751867	8.215114055
CPA3	5.530591288	5.525204722	5.686141866	5.680883022	5.645414565	5.656732268	5.506407465	5.506407465	5.506407465	5.506407465	5.506407465	5.506407465
PPARGC1A	8.031403101	8.032262847	8.039244375	8.038600687	8.036685331	8.037288779	8.498884501	8.454389419	8.81407006	8.76940141	8.80458891	8.848936555
GPRC5B	7.052993874	7.014359176	7.500656092	7.617471957	7.58369432	7.66186053	7.410276637	7.246857475	7.756941607	7.761621336	7.68785853	7.729158727
NBR1	8.158878217	8.119994887	8.566224	8.50074642	8.577881559	8.501313768	8.274151696	8.261006481	8.415261887	8.332111534	8.451706014	8.430404426
BAIAP2L2	6.027712893	6.046906725	5.895444026	5.898925835	5.892949792	5.918449431	6.183684479	6.157120323	6.175650489	6.229230548	6.238321135	6.23905917
R3HDM2	7.358432722	7.374067664	7.540057121	7.51766225	7.60647694	7.555266356	7.40206623	7.406138334	7.42947409	7.43052634	7.498116503	7.505277109
TNS1	8.518458658	8.53782799	8.498587678	8.525288207	8.484780631	8.495690992	8.693706155	8.700276249	8.807101866	8.762707316	8.645625614	8.658471792
PDP1	7.326321763	7.275509651	7.519765006	7.437421988	7.627262221	7.655196732	7.132374145	7.107554009	7.129622861	7.124723924	7.209318882	7.186173142
YPEL3	6.177305324	6.178116046	6.237265451	6.264205957	6.236721363	6.231910985	6.179379162	6.178743723	6.182515974	6.183921894	6.185466938	6.182183892
IFIT3	6.614587767	6.49562874	7.042778989	7.078828403	6.903110301	7.07232057	6.270464203	6.277416961	6.266496185	6.270653519	6.249168162	6.252827735
ZNF33B	8.031620015	8.044023594	8.145619602	8.121827282	8.147899329	8.118342197	8.235675006	8.214309375	8.302331943	8.271818001	8.292531101	8.323503802
TNFSF18	4.357495852	4.350396576	5.547834426	5.128079847	4.796381596	4.622532436	4.339355105	4.339355105	4.339355105	4.341505861	4.339355105	4.339355105
SNORA29	2.001697979	2.031420048	1.938520213	1.928477209	1.936524781	1.926797945	1.963203966	2.018035243	1.985676013	2.006703659	1.968988927	2.003518027
TMEM129	6.495418425	6.47957205	6.712613217	6.717864886	6.703521942	6.69475637	6.847167612	6.798518739	6.861435472	6.881692616	6.901694651	6.849900364
SBDSP1	6.533431851	6.490232335	6.159776546	6.099164049	6.01151447	6.089647918	6.000767395	6.078265945	5.942596927	5.939598905	5.867174519	5.859836871
RNF44	7.226532575	7.226508232	7.40686832	7.427844606	7.423800217	7.46562934	7.643162868	7.602501922	7.775591766	7.805190821	7.816023034	7.810785903
NSF	7.469882435	7.48785792	7.354031085	7.390463338	7.184065999	7.179094107	7.222120079	7.200388042	7.215896691	7.20418371	7.073744488	7.080475734
TDG	7.131730572	7.094512884	7.025323908	7.021661475	6.929047866	6.952649988	6.980630985	6.985284	7.01519458	6.987534047	6.945356959	6.946696167
CACYBP	7.950228779	7.851732671	7.285981626	7.225103742	7.278372808	7.310694644	7.404252125	7.455809652	7.228897733	7.266726104	7.18276517	7.177276241
WDR77	7.336006105	7.356898717	6.869527264	6.960694877	6.800032637	6.885155356	6.934265561	6.923870895	6.852659898	6.922320612	6.754687765	6.707112839
FAM196B	6.733916749	6.795128537	6.651709124	6.669188254	6.624911872	6.633247591	6.674971101	6.700207075	6.629470076	6.636382465	6.613785806	6.627811087
FRS3	5.893070353	5.896434963	5.927790986	5.928430207	5.936650452	5.935889358	5.916512745	5.919999116	5.909944821	5.924652883	5.912451304	5.920605368
TMOD2	7.994358284	7.991784168	8.044116409	8.026799232	8.038858047	8.026316063	7.994496781	7.994691258	7.998206551	7.990317673	7.999174291	7.993938182
FBXL8	5.458184246	5.461533136	5.512114658	5.539848543	5.524551038	5.516409923	5.467624785	5.482392706	5.487297863	5.500383893	5.479149908	5.484994246
FAM110C	6.787309912	6.781611496	6.834711978	6.848278143	6.842301473	6.844964476	6.873629108	6.849368456	6.864089043	6.867753537	6.901142673	6.892132172
SLC25A29	6.28504532	6.284162955	6.496156117	6.477304368	6.471367311	6.397226011	6.427590747	6.422142776	6.55637783	6.519432402	6.549077246	6.552325669
VASN	6.281235894	6.281000927	6.428592526	6.505860006	6.378812804	6.379900735	6.395540536	6.408975291	6.364893969	6.406296285	6.409978586	6.396586334
MIR30C2	0.969186528	0.967313086	1.049310725	1.094833339	1.176022454	1.056444443	1.160216016	1.139192617	1.06110654	1.177276174	1.211293975	1.335758177
THSD4	8.739389009	8.752815223	8.872717313	8.801906413	8.927745773	8.846011256	8.77704121	8.773698714	8.779810149	8.772868818	8.713090057	8.720588457
PDK1	7.420317191	7.368262764	7.596785477	7.499391749	7.64960728	7.538671984	7.853352394	7.81454817	7.81996046	7.839450194	7.84960748	7.911189858
YPEL1	6.985965938	6.987942455	6.994227516	6.997708412	7.00310294	6.997791278	7.009492663	7.00298665	7.041182632	7.026683017	7.084791823	7.088381628
EXOC4	7.768461498	7.762156354	8.168454894	8.122811775	8.241986166	8.095148446	7.812005561	7.816666908	7.981079579	7.939379074	8.044908895	8.009609661
SREBF2	7.447753134	7.372629009	7.644080553	7.640633972	7.74411778	7.752078455	7.808174159	7.733338014	8.039847393	7.980765102	8.038079991	8.007281907
MYBL2	7.317921553	7.274874456	6.398838405	6.493321105	6.436522503	6.541801397	6.828671	6.85777091	6.518839397	6.626669635	6.450844449	6.453325049
CTDSPL2	7.50759281	7.45857029	7.369036588	7.3563511	7.304776925	7.311944458	7.424602084	7.420023231	7.49453546	7.4637434	7.397036368	7.417773961
ZFP36	5.731352158	5.718477386	5.886579261	5.884787592	5.914692889	5.95296505	5.848828624	5.862480964	5.772157963	5.820620899	5.734168008	5.794074021
PDGFB	6.564454751	6.56382778	6.743612733	6.793963971	6.649820621	6.680599841	6.995648433	6.92411529	7.482763807	7.444522642	7.180827361	7.145487744
CLDN1	7.937016253	7.857604353	8.717471858	8.517889843	8.625765259	8.623033663	8.716454757	8.602285475	8.939241065	8.682595357	8.501899085	8.483522936
DPYSL5	7.182232088	7.182055465	7.180531138	7.18113247	7.1805048	7.18050165	7.33760319	7.333858436	7.296866651	7.321203854	7.257165674	7.263688348
PBXIP1	6.746047661	6.757898634	6.972558218	7.011337768	7.009290075	7.006766439	6.906423191	6.876850695	7.156467577	7.057457349	7.388302218	7.281480194
TRIM4	7.19709599	7.187271044	7.366162372	7.337216379	7.389862415	7.381943683	7.432036898	7.417069022	7.412353912	7.40710701	7.487806445	7.471621773
ISG20L2	6.639927107	6.61544498	6.461476831	6.438712418	6.272382235	6.305297767	6.622244922	6.644439186	6.54683801	6.549641873	6.381347437	6.360299283
SLC25A13	7.078098813	7.045838656	6.965395496	6.995861008	6.791096425	6.840822135	7.126563407	7.097358252	7.139836472	7.14238985	7.024207255	7.039865396
NUAK2	6.868505362	6.865914079	7.154169845	7.089705004	7.044859045	7.066570987	7.426456403	7.403063203	7.969205531	7.928557639	7.736460092	7.710782042
CDH13	7.238173753	7.221601636	8.257300888	7.945670621	8.079608991	7.693208628	6.872496597	6.872426211	6.872765605	6.872492145	6.872459922	6.872438712
DNAH11	8.56836561	8.564864218	8.610465365	8.628511419	8.610332978	8.60713444	8.553723601	8.554610699	8.554276682	8.554066995	8.553795133	8.554066295
PRPF40B	6.774840492	6.762159923	6.873945592	6.851982367	6.873260049	6.855824084	6.803226637	6.801518818	6.829708815	6.825417628	6.856357346	6.851977928
KCTD18	7.112738179	7.104240503	7.218696486	7.208415351	7.224668041	7.200429112	7.170948151	7.164326337	7.213953856	7.185315865	7.213066209	7.202830108
PHF21A	8.178767402	8.187468605	8.260641913	8.273119497	8.299897784	8.297267391	8.179713835	8.179491242	8.20291683	8.194417316	8.240614949	8.234327501
SMAP2	7.11728759	7.111097156	6.884652281	6.925310594	6.809071513	6.820569271	6.73377594	6.747221022	6.689799075	6.692234999	6.644936492	6.647646357
LOC100129034	7.574108614	7.594944091	7.785610135	7.853211605	7.835132925	7.820417548	8.154311338	8.089569042	8.15583342	8.168179307	8.165202276	8.203699104
CD68	6.155178436	6.135456181	6.42675824	6.216783143	6.801997556	6.526022324	5.898378575	5.875575917	5.782954621	5.794924483	5.816611756	5.835207926
PPP2R1B	7.821774399	7.800161766	7.693113773	7.710294075	7.60217693	7.633391354	7.61537863	7.613401562	7.62080821	7.612228372	7.541980384	7.54747351
NTN1	7.340363624	7.343413713	7.345034148	7.344990476	7.352483545	7.352498092	7.49503277	7.485868459	7.449155938	7.465420908	7.43246767	7.449627966
ARSD	7.195033853	7.195033853	7.195586005	7.195614782	7.196533399	7.195280769	7.410895547	7.394351165	7.544746627	7.503279402	7.478352398	7.479017941
SPR	6.174007698	6.121040568	5.854946618	5.922038976	5.76945724	5.825129341	5.918017712	5.945374979	5.954064648	5.920040457	5.863100872	5.808871724
SQOR	5.996133969	5.979604909	6.062102174	6.09923114	6.103989562	6.126995159	7.147883026	7.166571309	6.748760978	6.778223206	6.806972393	6.750490672
WBP2	6.702363618	6.666391739	7.145891127	7.134967307	7.123652028	7.08958764	7.544506347	7.519126855	7.68294079	7.622478503	7.558079354	7.522201268
NXPH4	5.850618013	5.859700828	5.920313004	5.891279492	5.94777267	5.899395137	6.766593445	6.751794629	6.638980524	6.73301146	6.630239009	6.647285931
FGD6	8.108736273	8.107822279	8.178508317	8.181126441	8.191032231	8.210828795	8.191615905	8.181288607	8.165235366	8.146310496	8.137405121	8.143656053
SPG11	8.0115102	8.026357129	8.230954978	8.2034403	8.228249675	8.183219103	8.197402269	8.212339207	8.334044282	8.298285531	8.341350166	8.343098229
TRPT1	4.976579984	5.012008503	5.122595127	5.147975648	5.181299488	5.181498663	5.284239295	5.277061981	5.263571224	5.288651676	5.285763258	5.258683967
ARC	6.906822261	6.905978295	6.645625077	6.622272344	6.565572686	6.563159803	6.336393409	6.346125332	6.33202669	6.334067151	6.330072768	6.336519186
MPDU1	6.919344869	6.849377701	6.560632699	6.54949284	6.495938499	6.547204855	6.555899937	6.604859906	6.484506827	6.518449311	6.453494107	6.443141505
PLEKHH1	8.04288359	8.043692639	8.07874485	8.082921546	8.08871117	8.081859646	8.066539716	8.057117248	8.067407392	8.077471715	8.083779542	8.094454301
LYRM9	5.95485236	5.95059119	6.01722072	6.022402002	6.00676723	5.995792024	5.959425362	5.958282524	5.985127747	5.986261961	5.983643226	5.972716772
GRAMD1A	6.992009227	6.974103026	7.180983499	7.143319891	7.259815097	7.174365214	7.2928384	7.247030451	7.30147659	7.323725941	7.427670134	7.364283198
SLC1A4	7.535182336	7.535467138	7.574378833	7.567414386	7.56782335	7.57221848	7.632112959	7.64625633	7.58033906	7.586909862	7.571854922	7.563113915
MIR3687-1	3.13328517	3.221721235	2.202894554	2.458625029	1.882884863	2.166827759	1.366163213	1.458608283	1.517134045	1.393434235	1.297424979	1.187072778
SBK1	7.084290737	7.083550514	7.088428718	7.087189603	7.09079881	7.089629317	7.155429359	7.146564069	7.233271871	7.204463749	7.276114007	7.274885446
ANKRD29	5.964687257	5.957886217	6.058448338	6.021642648	6.043976963	5.996453107	5.986642381	5.986925995	5.976791288	5.983372091	5.986765036	6.002175242
MAN1B1	7.70035136	7.684654733	7.928631528	7.881321064	7.89244446	7.847935711	8.05145779	8.043965922	8.036274212	8.049025975	7.971798978	7.971686215
C15ORF48	4.704342947	4.692850834	4.797302111	4.775029589	4.77938754	4.765039581	4.688506773	4.688506773	4.691436449	4.690195466	4.688506773	4.692840776
ADAM19	7.852348496	7.921348126	7.7629933	7.791562627	7.73246187	7.735658542	7.802689032	7.810647313	7.754122634	7.756265715	7.713212419	7.718586415
IFRD1	8.079310578	8.018413142	7.837744547	7.806670504	7.775448661	7.758709889	7.633129977	7.751627703	7.719621421	7.719191824	7.669197861	7.682439472
DHRS12	6.241411993	6.245128537	6.276695906	6.268469752	6.278797423	6.263711266	6.277681966	6.269008315	6.298585422	6.287239998	6.294347346	6.306246508
MROH6	6.589765932	6.62675397	6.511299338	6.523875063	6.507054876	6.513798825	6.529898864	6.526701528	6.499326964	6.504517892	6.50018007	6.505583146
ARSA	6.953757813	6.951230932	7.003185899	7.010105175	6.99805239	6.982730265	7.086008593	7.083485206	7.092184876	7.10973488	7.114825897	7.096997196
CTSS	6.867098035	6.845632547	6.887489807	6.877182164	6.990447081	6.993047747	6.832315164	6.828044119	6.879916139	6.846762343	6.848224728	6.849089733
CRAT	6.620912863	6.607094701	6.981127911	6.997437162	6.923828439	6.946898413	6.935417837	6.890516224	7.008363998	7.020379607	7.217273369	7.12828995
BBC3	5.971151912	5.964290137	6.165749959	6.166643521	6.182604785	6.18216709	6.103595038	6.077184355	6.238840249	6.204109886	6.320088311	6.263023564
GPX4	5.921828132	5.783080034	6.58737262	6.591673004	6.504168817	6.403550792	7.218354306	7.230918235	7.359589386	7.333190175	7.451284456	7.416931415
ZSCAN18	7.839428737	7.853823462	7.909771009	7.930331757	7.941473242	7.947635822	7.806637906	7.804460578	7.804072095	7.811249246	7.808168921	7.808060192
LETMD1	6.608690305	6.621070626	6.869913078	6.767136492	7.041720685	6.885816051	6.632748604	6.651147247	6.678591564	6.683495472	6.804061425	6.828268249
CORO1C	9.797808478	9.698733005	9.088824065	9.079616611	8.933108686	9.072540336	9.109549838	9.111738111	8.94568898	8.976632586	8.767339287	8.784333505
SLC35F2	7.548285939	7.568344161	7.429841357	7.417406543	7.413786875	7.424084812	7.960941526	7.937159848	7.851891877	7.885700023	7.765457713	7.764251379
SIK1	7.329011604	7.32853095	7.600057828	7.520845608	7.594616617	7.550563778	8.675468026	8.522301695	8.66206228	8.569803535	8.578581341	8.559441926
NATD1	7.054496115	7.047819557	7.186857712	7.196189928	7.176251561	7.153720212	7.059625532	7.056687705	7.137554066	7.116797352	7.175170816	7.13579315
LARGE1	7.060404319	7.060239586	7.066428132	7.064612815	7.06431855	7.064517215	7.266676938	7.257853904	7.304840692	7.287151063	7.348995066	7.327136142
FAM49A	7.038644074	7.036803007	7.046250581	7.044310869	7.046203175	7.041388806	7.563033454	7.475083726	7.541963901	7.548505311	7.456478684	7.490326693
CENPN	7.616778194	7.587583644	7.278234296	7.30463816	7.258163904	7.325219595	7.408853913	7.445135686	7.30342916	7.356591836	7.26253502	7.266290912
KRBA2	6.246189332	6.2467014	6.27140097	6.269398367	6.285990071	6.283512231	6.315015262	6.320309081	6.351930255	6.365197512	6.476042193	6.498064356
MORF4L2	8.793141149	8.614095293	8.511477938	8.491002632	7.750027118	7.764034901	8.207290185	8.301375971	8.216563783	8.187832024	7.404658104	7.479598278
TNFAIP2	7.110530728	7.10447143	7.970102782	8.156079002	7.601550913	7.730107855	8.555180599	8.347531803	9.02929268	9.006365365	8.569312521	8.607743021
PSMB9	5.73299773	5.666134618	5.865123669	5.879179773	5.948719078	5.963702528	5.546159877	5.560336548	5.54375417	5.543689992	5.554792681	5.544707063
HSPA1B	7.08049066	7.101219378	6.668262761	6.484940056	6.646235408	6.524638165	6.78935512	6.835093287	6.618943095	6.576007715	6.681437166	6.613108908
MIR3682	1.328551731	1.345101839	1.24340136	1.192107829	1.205490152	1.189309118	1.32184439	1.338367458	1.222789694	1.337518942	1.225336595	1.253779525
ATM	8.921665997	8.933358042	9.033570261	9.007961209	9.082897114	9.054320256	8.946991818	8.946584278	8.97205582	8.957845893	8.9824148	9.003441203
MTMR6	7.686051499	7.619613075	7.592132269	7.560943307	7.445724325	7.435026177	7.749870219	7.736842578	7.702789038	7.654204506	7.484796391	7.480828333
TSNARE1	6.480385422	6.470955003	6.639592772	6.619966597	6.62051745	6.619765121	6.438423532	6.438063711	6.467072376	6.463825754	6.466655535	6.460656458
PTCH1	8.05967917	8.061099216	8.108055491	8.135363992	8.106988556	8.107269879	8.072804723	8.077556253	8.084704633	8.082175681	8.084585939	8.083341942
DOCK3	7.90477054	7.905336701	7.940336059	7.947147072	7.936226586	7.934413523	8.103086433	8.101537103	8.060969467	8.079107981	8.142678908	8.163925569
TMTC4	7.271925578	7.255748365	7.375363505	7.354815988	7.404514394	7.35726641	7.374758832	7.349382144	7.501233287	7.452708154	7.510847508	7.511472436
B2M	8.985294588	8.662723146	9.736755464	9.541734702	9.729177662	9.648591346	8.364606286	8.457624988	8.470221184	8.391192577	8.437096817	8.390557994
APOBEC3F	7.39574218	7.393307283	7.430626487	7.44262989	7.431085937	7.437762577	7.414952637	7.40352323	7.41179127	7.416310745	7.435753931	7.433744163
DNASE1L1	6.708500565	6.73161788	6.8106064	6.846846912	6.844729286	6.828396415	6.934968495	6.958803906	6.922485737	6.911394194	6.961302964	6.952568039
CASP7	6.672462773	6.668820385	6.621035299	6.641206595	6.505337415	6.501534126	6.591183724	6.593967479	6.620319626	6.578490048	6.492635893	6.491286068
PQLC3	5.719466305	5.703771288	5.883214373	5.906028419	5.887721966	5.888086374	5.918114888	5.890370053	6.069373731	6.06541788	6.063901036	6.073993851
TANC2	8.734402963	8.744055387	8.831120116	8.838650944	8.815150066	8.817927382	8.799294066	8.811642469	8.780945464	8.783086578	8.771485777	8.779022567
WARS	7.659086576	7.647810418	8.671916259	8.464379104	8.55294588	8.318296589	7.33445038	7.411771858	7.170334798	7.172753163	7.099400063	7.089812484
NPHP3	7.34891944	7.351711868	7.472639697	7.467178824	7.500917736	7.480330942	7.358012875	7.36138187	7.360601603	7.357112823	7.417259556	7.410953762
LINC00174	6.912935735	6.918643097	6.941780029	6.945274449	6.944834723	6.934646418	6.952305186	6.950122732	6.958519444	6.983454705	6.968155336	6.988138047
OAS2	7.400232293	7.39633497	7.458249392	7.440742141	7.43455389	7.448742253	7.386841343	7.387385004	7.386540418	7.386574828	7.386552266	7.386760298
PPDPF	5.771252256	5.739580617	6.433787395	6.350446807	6.454715697	6.335120085	6.564666317	6.691245877	6.597306166	6.656992124	6.792359322	6.712079573
MNT	7.177112441	7.18972412	7.331084016	7.36178602	7.342593671	7.324110847	7.282023803	7.253251165	7.297269125	7.298302888	7.288716357	7.274967263
HSD3B7	6.039059168	6.041555281	6.097147518	6.107147549	6.090701113	6.096077558	6.370767907	6.399888513	6.237981541	6.263602065	6.300920638	6.287685489
RBKS	6.387904612	6.385293708	6.418776531	6.421092329	6.411992392	6.41491703	6.453760599	6.446928626	6.467604062	6.464231134	6.455239059	6.464705893
VTA1	7.72299395	7.579876725	7.47261145	7.420492457	7.250338047	7.268528658	7.219484893	7.211464589	7.229282704	7.158600493	7.070847892	7.07765898
ZNF385A	6.318633394	6.314717931	6.366343885	6.375193809	6.553499131	6.571783722	6.287183168	6.28585159	6.241486343	6.256815703	6.331904731	6.319601108
CUL9	7.954258399	7.961181838	8.024027293	8.022898774	8.032980107	8.02097916	7.988399987	7.984783106	8.011471705	8.003419409	8.005095786	8.020701964
DNAJB9	6.243381179	6.229136927	6.387366315	6.339383723	6.409451352	6.414967971	6.32738601	6.336697784	6.44047569	6.37934627	6.502435094	6.466340647
HLA-B	7.573362254	7.416451063	9.010676961	8.67298993	8.563777572	8.360153287	6.468768279	6.493446548	6.547162963	6.506018979	6.446753946	6.439330257
CCDC191	6.910906745	6.910535516	6.975746138	6.958541548	6.964590228	6.945922772	6.952661825	6.939300122	6.95528097	6.961785042	6.970277087	6.989233436
FAM86FP	5.886806749	5.880648328	5.916888687	5.921892202	5.932780658	5.925957621	5.878297026	5.878587565	5.882797622	5.879564911	5.884647016	5.88502679
LPAR2	6.193512086	6.198322766	6.217511057	6.219782276	6.233546138	6.222320887	6.22985693	6.221480926	6.243580881	6.250082742	6.271549982	6.285999258
GPC6	7.975644031	7.974368992	7.997960249	7.98415727	8.027349102	8.021438823	8.003465151	7.99984093	8.04052048	8.024480667	8.039521498	8.040658738
TMEM150A	6.073552842	6.080320033	6.185173788	6.171378172	6.178418775	6.147429091	6.105955261	6.101701063	6.144174078	6.113992828	6.13719125	6.130075402
ATG14	7.399722266	7.394893441	7.699518773	7.634635913	7.686681763	7.667887805	7.179921799	7.179601973	7.196118103	7.204897704	7.211054753	7.214830347
RINL	6.381606771	6.383865033	6.5166573	6.507073808	6.441688692	6.437083028	6.383390318	6.38807804	6.39751618	6.399341642	6.393186687	6.396290969
SPTBN2	7.923224438	7.921828895	8.09724035	8.0556112	8.08315074	8.031665895	7.91600846	7.924118234	7.931811327	7.921735286	7.922455172	7.920604307
PTPRB	8.437696239	8.432420967	8.502809739	8.496939918	8.495772295	8.502075055	8.406069643	8.406695578	8.40712804	8.406184166	8.40536933	8.405999687
QPRT	5.396247878	5.396247878	5.403914888	5.408329382	5.398856084	5.399681144	5.734405509	5.716953136	5.625680086	5.618262966	5.658984339	5.637171575
FGD4	8.043789868	8.046861196	8.081494411	8.092304752	8.069040009	8.067951099	8.157543366	8.139276898	8.19270346	8.20242661	8.173890476	8.186247296
ZG16B	4.551059669	4.527537225	4.749852162	4.732301108	4.763695111	4.704719713	4.484752823	4.484752823	4.484752823	4.484752823	4.484752823	4.484752823
MYC	8.832432539	8.593332613	9.549950508	9.301884526	9.604117302	9.409911833	7.519140436	7.50637088	7.64150978	7.624593995	7.513273968	7.536480733
FMNL1	7.362547465	7.353861209	7.52828385	7.464927945	7.633103755	7.568187343	7.265548438	7.277033875	7.233112222	7.233656367	7.235815601	7.237465528
TAPBPL	6.238225462	6.230074856	6.303005486	6.343913334	6.309467815	6.326587027	6.234483541	6.239187798	6.238600957	6.240837651	6.239250382	6.240864722
SAFB2	7.301432668	7.342486274	7.05027924	7.050872802	7.070789427	7.063697778	7.2946765	7.310295664	7.228166214	7.239152101	7.255057023	7.257790213
ECHDC2	6.837905799	6.847208453	6.997995602	7.000400737	6.979490554	6.967077501	6.826199756	6.833409703	6.815364729	6.832256024	6.841973827	6.847321577
UNC13D	7.401919533	7.401685587	7.420151287	7.417876736	7.411306745	7.411339496	7.687662541	7.68077737	7.703949833	7.741216869	7.655454134	7.666887792
STARD3NL	6.788157565	6.585319494	6.322724726	6.255832277	6.225031863	6.20419984	6.694688639	6.70981619	6.573751606	6.530904799	6.313273293	6.337364525
ADAMTS10	6.939691085	6.940061765	7.010171844	7.019331547	7.010429715	6.992382847	6.921280329	6.920712375	6.920449034	6.921981763	6.92048177	6.921056477
KIAA1107	6.977819885	6.986414131	7.050991244	7.046701072	7.052937747	7.048162396	6.98985968	6.986948701	7.034294712	7.016913566	7.015953131	7.014590848
PPP2R2D	6.754444422	6.707935535	6.424898796	6.352174327	6.348215857	6.386738759	6.50976615	6.485518316	6.59675372	6.590498128	6.538638862	6.631638033
CDK18	7.072446826	7.071030392	7.161692839	7.168452091	7.143295376	7.113528579	7.081450353	7.078406977	7.100960754	7.105402005	7.113634604	7.109861245
FBXO32	7.60943523	7.600290416	7.673952517	7.684108102	7.808538129	7.831627955	7.572068359	7.563562819	7.568860159	7.568233844	7.605218717	7.600962105
TUBB4B	8.82054226	8.724350038	7.436447288	7.639278518	7.409614041	7.777430056	8.910423651	9.002288744	8.246642702	8.508826894	8.005670278	8.035196852
SMPD4	8.124847347	8.136507985	7.847782589	7.883170163	7.822184009	7.877758714	8.008244478	8.015082857	7.948673944	7.984152152	7.832716013	7.850450378
LOC100287042	6.147735566	6.148645439	6.165778184	6.168876195	6.17458559	6.170649432	6.165591394	6.167868619	6.171472377	6.164686234	6.203108696	6.195190594
HINT3	6.803097172	6.813804236	6.995423752	6.954978057	7.09806649	7.05094005	6.73740767	6.71362585	6.750903287	6.72061471	6.81113785	6.79985427
SPP1	7.999658488	8.010943848	7.003518939	7.069978934	6.970125731	7.088416177	9.101891918	9.058242761	10.12470792	9.924243169	9.7551063	9.706737465
ICAM1	7.014136715	6.877998279	7.334752479	7.203906773	7.585421136	7.714434066	6.465893951	6.464680501	6.476054407	6.475151385	6.463910198	6.463628627
EXOC5	8.420802438	8.386083593	8.325507344	8.284972527	8.212874261	8.202354844	8.198901785	8.191994938	8.214441608	8.188075907	8.102298647	8.121231396
BTN3A1	6.953524259	6.952414765	7.102494292	7.086643661	7.121924979	7.113384606	6.904332787	6.892099981	6.921673112	6.933695571	6.936220345	6.950328894
HLA-F	7.04524279	7.044132598	7.098005047	7.081347214	7.088741799	7.074160801	7.034775029	7.036582911	7.03477597	7.037406462	7.034881813	7.03446465
AKNA	7.911191465	7.913814068	7.937914944	7.925561339	7.945568407	7.931805029	7.979853177	7.99728006	7.959994435	7.972459596	7.963875767	7.958381357
MFSD6	7.135088626	7.120824151	7.30944103	7.265808682	7.238374529	7.212193258	7.385767658	7.354879422	7.462841734	7.404172919	7.356153356	7.354508505
RNF207	7.389418305	7.401481255	7.497080607	7.547414446	7.52726584	7.525313184	7.459725603	7.447679293	7.428552399	7.493842533	7.455772061	7.490180668
MRFAP1	8.88540472	8.763473774	8.403116086	8.419664368	8.101229415	8.184437057	8.230197437	8.2824408	8.167096321	8.078182176	7.861732046	7.815151281
LINC01021	6.121862428	6.140963135	6.424400677	6.40775724	6.425001719	6.363160109	5.981458404	5.975522051	5.972062271	5.977083369	5.970062369	5.975487883
MYO9A	8.67952869	8.682827129	8.707874267	8.712355652	8.740156216	8.740896573	8.75133552	8.756523296	8.722142383	8.727530563	8.741568417	8.76114743
GTPBP2	6.676427816	6.679449019	6.94196872	6.839835806	6.971192022	6.857424836	7.02930714	7.055803327	7.024675223	7.016977337	6.94311477	6.95197886
LSM10	5.596937626	5.510714253	5.173361184	5.290091793	5.037700719	5.161304743	5.233419235	5.306091721	5.121395863	5.102944274	5.068272488	5.024945963
TNKS	8.353407634	8.364332885	8.487936366	8.466810006	8.536323431	8.50258851	8.47839674	8.472852119	8.49534144	8.479260285	8.508205873	8.522932211
SLC5A6	7.270325931	7.304416009	6.934593732	6.925136242	6.93208553	6.962062266	7.077788145	7.092378984	7.032233263	7.035662774	6.938438326	6.931990567
NETO2	7.608716331	7.541940133	7.306382761	7.228142702	7.216237958	7.216194647	7.377966689	7.372753819	7.290280356	7.300227672	7.162354381	7.169022818
ROBO3	7.186931282	7.187706968	7.243997921	7.24247495	7.263658839	7.25106245	7.154565273	7.153411366	7.156781226	7.155008263	7.158478117	7.158391811
TRIM58	7.972327496	8.085492708	7.750913935	7.866110731	7.662320476	7.759552626	7.44934081	7.449088584	7.449737378	7.449088584	7.449088584	7.449088584
SLC46A3	7.163667083	7.160791102	7.181449334	7.17857307	7.192025103	7.184334843	7.17585789	7.17537451	7.214051184	7.204511946	7.20218847	7.199604536
FBXL2	6.769497731	6.771453731	6.874955436	6.884362939	6.876933737	6.864838687	6.981873337	6.976570715	7.043613633	7.039605414	7.113839914	7.104578625
MIR663AHG	5.680701937	5.621464504	5.310901256	5.443169528	5.288058311	5.334446505	5.14152668	5.178972031	5.158081438	5.153854087	5.141809975	5.112997013
EIF2B2	6.616843393	6.532690101	6.236993106	6.245241485	6.143382213	6.139572632	5.793539375	5.781197029	5.758287889	5.745287547	5.701092154	5.685192076
MTHFR	7.891989104	7.89000414	7.956855337	7.999927989	7.936962766	7.942984289	7.916045294	7.9109797	7.956490114	7.950141403	7.946360329	7.95498544
PAQR8	7.036146342	7.033032571	7.095539266	7.089087289	7.074995693	7.067443315	7.633500677	7.588866412	7.64637179	7.713215492	7.608618377	7.663794789
KIAA0319L	7.842189363	7.844120266	8.007421629	8.020206516	7.969773128	7.984955843	8.001351399	7.990062781	8.054848636	8.034099478	8.069049143	8.044891253
RRP36	6.26694381	6.226362009	5.878921614	5.934738216	5.777410841	5.812155464	6.070630754	6.152318089	5.962495812	5.998134916	5.880474953	5.815257271
RCOR2	6.140875743	6.141675617	6.176518641	6.161946574	6.160167738	6.150244377	6.23831481	6.245323033	6.280958186	6.272536834	6.295698399	6.297286394
ISOC1	6.482204943	6.367859839	6.164557746	6.126572652	6.109775866	6.104423919	6.083719879	6.095909804	6.19736215	6.155166354	6.063695048	6.077252147
NRG1	8.059874173	8.032001084	7.932178261	8.003082092	7.866819241	7.908723081	7.970029868	7.968022961	7.967493768	7.96686567	7.863368961	7.871115309
LOC100270804	5.779181754	5.782928552	5.79379174	5.803154404	5.80129832	5.808101319	5.802549575	5.800091626	5.814927853	5.805351374	5.855277485	5.853647173
DICER1-AS1	4.462824628	4.455725359	4.554933251	4.542509086	4.538194621	4.516603849	4.456462555	4.471338515	4.484891622	4.47989563	4.488965751	4.499232152
GYPC	5.877374221	5.853963469	6.251046466	6.093223937	6.067683133	5.981249419	5.974998366	5.961384877	5.978973498	5.970354129	5.966558883	5.96672398
STAP2	5.801505811	5.795749918	5.828651694	5.826158911	5.823075628	5.827770303	5.816526077	5.812179476	5.842687342	5.822383879	5.842643652	5.82695893
C8ORF46	6.613017752	6.612591206	6.751045853	6.741716037	6.683497372	6.675366521	6.641066696	6.634418155	6.613554714	6.625169495	6.615723774	6.623185908
CPEB2	7.659796405	7.675914717	7.77086161	7.737928687	7.809144842	7.784469346	7.812186053	7.794657558	7.964218079	7.917202575	7.921670787	7.928783069
HIVEP2	8.209971899	8.201458728	8.234820292	8.214208939	8.328479789	8.341289829	8.229198085	8.225592349	8.209647593	8.196286295	8.194153755	8.200097487
PSMD11	8.615917613	8.558015144	8.065510327	8.071731699	7.957529519	8.047515836	7.79345919	7.821441228	7.667607075	7.680637788	7.514147704	7.505012236
ABCD1	6.645644976	6.643798917	6.676655831	6.679711833	6.662523397	6.670001875	6.842898133	6.840427852	6.893255805	6.891743924	6.886639054	6.912558729
ZNF862	7.580818138	7.583179273	7.678408135	7.692533868	7.658254395	7.644686566	7.619312847	7.614828397	7.648492121	7.662148725	7.668714576	7.672282931
FCF1	7.152249837	7.065540414	6.943875874	6.951116101	6.71647793	6.676519399	6.541668605	6.557687454	6.476326891	6.463794034	6.364576352	6.359959945
NOP16	7.082878718	6.992808299	6.557787968	6.448439081	6.515535563	6.515806679	6.543504359	6.616087971	6.516540459	6.507699232	6.390752569	6.335273349
GRN	7.062277985	7.100975491	8.140921324	8.158699275	8.025158685	7.877313377	7.186562702	7.111567593	7.60077956	7.426118095	7.752360027	7.610784385
ITPR2	8.530482415	8.533861592	8.660308281	8.680820955	8.645478237	8.663350782	8.489681226	8.488915301	8.506812052	8.499710503	8.519425451	8.525957668
ALPK1	7.942295189	7.93845079	8.030629617	8.033329775	8.039666189	8.035329762	7.906546863	7.901180013	7.921995836	7.916975759	7.927438328	7.930674311
SUMF2	6.838509388	6.781725836	7.300326522	7.190898445	7.358263801	7.23861995	6.927684132	6.902871904	7.085802585	7.059250375	7.081879616	7.001606602
MVP	7.032469031	7.061063773	7.75919952	7.855403295	7.591685944	7.546607613	8.100362817	8.058158869	8.300281219	8.19562536	8.31958655	8.185907639
DDX23	7.777966403	7.782076659	7.382981214	7.435052664	7.294183233	7.393272177	7.579984961	7.598965097	7.507006582	7.536913049	7.369408234	7.354407877
CLYBL	7.445980499	7.443532033	7.504266913	7.475605739	7.482205526	7.464524932	7.513415832	7.508998253	7.590487413	7.553668667	7.608002806	7.60471734
LPIN3	6.892460809	6.890398598	6.917654101	6.934459601	6.909895082	6.907158426	7.504075464	7.4852025	7.490467825	7.591623423	7.555880969	7.650375281
BGN	6.25874273	6.317226399	6.950216193	7.064212468	6.80843892	6.785391751	6.04909032	6.049506966	6.048424337	6.048424337	6.048424337	6.048424337
MRTO4	7.453347206	7.312100557	6.788090483	6.783656026	6.746353272	6.856391483	6.427072941	6.490005306	6.311760324	6.32990021	6.317278475	6.276487762
PPM1G	8.191036121	8.156195947	7.43684552	7.460499716	7.403118162	7.520274459	7.343015969	7.367818348	7.11953425	7.165267624	6.981200796	6.981564721
METTL27	5.263574148	5.262868745	5.34393697	5.374841476	5.393428053	5.367068788	5.236478451	5.236705129	5.244486067	5.247824488	5.268528333	5.264718264
ZNF514	6.629320227	6.628535657	6.662093007	6.667604159	6.663533973	6.663870206	6.860204528	6.859686072	6.869935071	6.926374071	6.923532933	6.985672891
TMEM219	5.333313315	5.305778825	5.676019506	5.607466769	5.589976402	5.626753685	5.606591593	5.583847925	5.705386408	5.684843424	5.793421515	5.742277992
MOSPD1	6.561083654	6.505697869	6.882506953	6.836373338	6.93117395	6.84178584	6.731476891	6.708621472	6.858462255	6.826291209	7.076530723	7.018066454
DLGAP1-AS1	4.831123937	4.817408714	4.855371557	4.89113435	4.951349075	4.956011932	4.965304054	4.939046298	4.940166268	4.971288204	5.058601682	5.071392478
MAP2	8.091057911	8.091353629	8.10590145	8.116895671	8.100765881	8.105196409	8.148097038	8.130427331	8.161055878	8.133340526	8.139406069	8.137228852
RBCK1	6.967779315	6.952528095	7.244037603	7.161306753	7.360948202	7.170597778	7.786598273	7.763899042	7.770390292	7.832783995	7.692568619	7.730706757
RNF103	7.756879016	7.762751779	7.834747586	7.834320317	7.851042247	7.864097273	7.811547739	7.795405309	7.854864812	7.839760507	7.887666349	7.876915309
IL32	6.918336079	6.709938788	7.201064852	7.282182561	7.446195822	7.539061297	7.205994869	7.181291642	7.55362242	7.355346111	7.559086285	7.482586625
TADA3	7.022175199	7.011753396	7.155646589	7.153724932	7.169805057	7.155284039	7.590434365	7.595855727	7.539851522	7.54955661	7.632457705	7.610141032
MAPK9	7.859409253	7.845721678	7.811310577	7.76944441	7.673058016	7.674197105	7.809841174	7.787267773	7.776013178	7.774152038	7.693621341	7.700570172
TNS3	8.238798861	8.231790026	9.016824247	9.16300926	8.792340145	8.779407723	8.358491962	8.277821452	8.45846572	8.446000579	8.287425783	8.261493782
LPP	9.398398272	9.417779091	9.50681852	9.498555208	9.526262838	9.488486848	9.465584046	9.481393475	9.448359339	9.441946331	9.422171254	9.427864604
CBX7	6.775452297	6.77505808	6.81262089	6.810619839	6.821605311	6.815256157	6.773446709	6.780799194	6.768092369	6.773942616	6.777875275	6.778397596
PROS1	6.865776426	6.841732417	7.185675936	7.161916127	7.145446508	7.059090648	7.346645823	7.265660536	7.691012029	7.566826375	7.803079359	7.764896016
TMEM55A	6.271988416	6.257912543	6.195515222	6.191715162	6.146981604	6.134741877	6.271092226	6.264412037	6.260799367	6.262177692	6.17475357	6.186451102
PARP14	8.43227317	8.421317237	8.783813465	8.756728361	8.693140137	8.705797435	8.223934545	8.225015613	8.251413437	8.24582513	8.236350697	8.244813974
CACNG6	5.705985451	5.70272365	5.799500802	5.836095326	5.802297454	5.771385108	5.685389025	5.685389025	5.685389025	5.685389025	5.685389025	5.685389025
CAPS	5.451291137	5.453351036	5.469592783	5.476579085	5.468176878	5.467080226	5.626988065	5.632088702	5.613359576	5.618777001	5.620831571	5.645194919
DAB2	7.483505835	7.470852663	8.47571297	8.701392622	8.250195699	8.374742505	7.244375887	7.202006079	7.601831006	7.502630243	7.615997893	7.607998335
JUNB	6.146273107	6.076456156	6.428687585	6.350517797	6.45067763	6.467557503	6.206011295	6.253967005	6.087455955	6.115532305	6.072475557	6.089866271
F2R	6.803189951	6.805757001	7.026567522	7.053599412	6.950659518	6.956188878	7.447831658	7.333667097	7.252735985	7.274411699	7.445221436	7.411418637
PITHD1	6.543131203	6.57487576	6.12512777	6.102211956	6.074232067	6.119873901	5.918187748	5.945936081	5.813142379	5.814790722	5.799934339	5.771180565
TRIAP1	6.498790816	6.336587173	6.217073431	6.234575735	5.916750948	5.953371286	6.059362894	6.156654542	6.260056978	6.150766861	5.898984789	5.857318594
MYOF	9.006846205	9.064059648	10.06890043	10.14263597	9.891809875	9.770735811	10.01743356	9.986391117	10.11145537	10.03470017	10.19148463	10.14877665
NIPSNAP1	6.651760184	6.583998558	7.727959439	7.70092665	7.430021821	7.283328882	7.183635678	7.131600914	7.703495317	7.577402509	7.591676401	7.523795956
MAP2K5	6.44434571	6.45224936	6.606324544	6.568427313	6.630494258	6.606950618	6.451578015	6.449317596	6.495460913	6.475615114	6.538977297	6.532311167
MFN2	8.160446835	8.13757467	7.88746207	7.898524142	7.756693278	7.734334357	7.710166637	7.708777801	7.650736109	7.656882329	7.462927304	7.505112552
CCDC86	7.324178381	7.320738441	6.698206505	6.695293885	6.662150826	6.737280604	6.315923331	6.359143513	6.164944583	6.202296516	6.123621195	6.109943498
GHDC	6.372580978	6.365441271	6.409294826	6.3986049	6.421239052	6.402005377	6.406787146	6.398052786	6.411265116	6.407589457	6.422662184	6.429115606
DOPEY2	7.994812191	8.002657073	8.074418976	8.109502687	8.071784695	8.093582941	8.216575305	8.18530094	8.176818896	8.155617749	8.189775722	8.171061173
LINC00472	6.399423611	6.400458772	6.465261354	6.487024863	6.528298651	6.519124624	6.594836864	6.583056535	6.614700919	6.636727284	6.817760222	6.834107936
RAB5B	7.662921255	7.641955353	8.023782697	8.067858473	7.974357502	8.045953906	7.93594977	7.891328351	8.105186473	8.078567167	8.134312775	8.145017577
ARHGEF9	7.537839046	7.542149959	7.589045527	7.589513017	7.62038763	7.628115642	7.531738578	7.524522374	7.535005933	7.539025598	7.541433742	7.545142958
HSPA1A	6.701450146	6.745244038	6.316718556	6.251869078	6.307913296	6.249850199	6.04434743	6.045308239	6.044252262	6.043679252	6.044282309	6.044244648
CNOT9	7.795750442	7.725539148	7.470464561	7.453470445	7.330022458	7.381273986	7.543458858	7.585922105	7.525130663	7.53146714	7.257602027	7.277423808
ZMPSTE24	7.415706978	7.381838657	7.024286907	6.984001323	6.996353005	7.038567751	7.603200165	7.570427807	7.476878472	7.427430642	7.277111485	7.335411761
SS18L2	5.255527921	5.14406925	4.916410206	4.947610023	4.857909738	4.893113041	5.275003027	5.342440704	5.289057986	5.288971365	5.136085526	5.127950342
MORN4	6.263004782	6.266095552	6.357265287	6.331633823	6.344005786	6.336274706	6.307303341	6.312385854	6.3295287	6.315089456	6.361389578	6.357548328
CELSR1	8.397250054	8.399114154	8.480071772	8.465759825	8.441974272	8.428640342	9.281283952	9.250783446	9.237257789	9.279140522	9.087458214	9.112174832
TMEM8B	6.84184502	6.844738017	6.897427406	6.904777291	6.926458858	6.920269872	6.853860133	6.851641555	6.877972711	6.880941454	6.938443559	6.920824001
LRRC8B	8.020828817	7.985846547	7.941923575	7.910595282	7.88619355	7.876856243	7.858069637	7.858397557	7.869897126	7.872786962	7.820927197	7.822939824
TFRC	10.24143619	10.1922062	9.074857386	8.884101853	9.116501412	9.360399731	9.200840611	9.187949199	8.936106115	8.915240204	8.91211138	8.893517574
RRP1B	8.462306054	8.452141266	8.214660053	8.178415631	7.984555199	7.989638305	7.948698581	7.924892276	7.873314267	7.864725508	7.654873085	7.634558547
PCED1B	5.98701673	5.992911685	6.007198564	6.013197221	6.008690779	6.008905103	6.05137758	6.042197342	6.049508379	6.053185981	6.041001033	6.043531825
STAT2	7.25660495	7.261090606	7.827128089	7.807767132	7.651296	7.577849246	7.218623297	7.195159208	7.286829806	7.294992325	7.323998302	7.344886567
ANKFY1	8.467327077	8.529558045	8.552869985	8.562391592	8.213648914	8.209256649	8.394355072	8.371619226	8.419103144	8.404616069	8.180737581	8.18927124
CA11	5.515695297	5.522443422	5.663894873	5.710705141	5.654889802	5.679926034	5.493957516	5.494759227	5.501355404	5.496704711	5.541376653	5.519911952
HERC4	8.694919385	8.716047823	9.198385671	9.1788198	9.123728505	9.030741323	8.455189456	8.458638741	8.466953591	8.456578403	8.470446892	8.48294773
CERCAM	7.315394946	7.317435827	7.719116774	7.730729604	7.569588823	7.54962448	7.227558891	7.235697308	7.237223829	7.243315691	7.274447719	7.251054706
HACD2	5.607868124	5.583484207	5.381413381	5.335746841	5.31873269	5.324252366	5.593660713	5.563510946	5.479477615	5.512607569	5.418326927	5.43838294
GNB1	8.725951417	8.674214619	8.514407802	8.391328168	7.911699486	7.818728253	8.27596898	8.239008001	8.003352027	8.021325767	7.441568522	7.451591597
TPP1	7.133118174	7.217406827	7.905759045	7.680537316	7.779479087	7.567782256	7.012888651	6.964537875	7.171428142	7.097189399	7.14472242	7.121495622
HSF4	6.185840934	6.191400527	6.320004999	6.352256883	6.310295196	6.258629317	6.222920011	6.215262459	6.233210934	6.244595487	6.244050889	6.237015999
FSCN1	7.58734651	7.587308625	7.246635833	7.290492672	7.213984737	7.221785963	8.098546358	8.070240309	8.105976878	8.099722329	7.989765125	7.864333284
LIPA	7.052431739	6.988918717	7.753559344	7.847694898	7.560921838	7.591494753	6.849204762	6.82367748	6.919444178	6.884215412	7.033578574	6.982851268
TNFRSF14	7.180008513	7.178653239	7.19214079	7.208443371	7.188380938	7.198332971	7.285373626	7.280154433	7.309573129	7.324336787	7.344057602	7.350523443
KLF9	7.267045462	7.249359609	7.437913066	7.39315233	7.512675092	7.485376692	7.16121883	7.163248497	7.186273695	7.173440345	7.211195	7.203288833
PKN1	7.331271626	7.297596261	8.01342055	7.879722769	7.944702851	7.763485758	7.345914578	7.33857948	7.469532028	7.433548517	7.524206686	7.461168005
PJA2	7.641631642	7.560542124	7.868992196	7.77742816	7.933450906	7.902495524	7.846577634	7.810412017	7.852845716	7.779073278	7.901515743	7.891847921
SCD	8.894697472	8.456579172	9.495815328	9.646633953	9.714211715	9.787903367	8.153188992	7.888127979	8.865866265	8.482250415	8.422092076	8.542395547
MIB1	8.367791405	8.345197331	8.517455078	8.460248868	8.633491529	8.587934956	8.241040869	8.217209652	8.268912723	8.242254175	8.323754341	8.314245053
DDX3X	9.544472791	9.508604017	9.009054343	8.936720451	8.9397506	9.000374149	8.826365413	8.795585211	8.807358933	8.747769907	8.647659269	8.648247834
GRWD1	7.87037899	7.857297337	7.608425702	7.628525547	7.55044087	7.605901727	7.527582559	7.526507842	7.450026078	7.461134098	7.399353577	7.396086101
LENG9	5.717772147	5.726938115	5.740426401	5.733662373	5.766701505	5.753211688	5.7528983	5.749392686	5.742837531	5.74500563	5.763414361	5.759611604
ZNF337	6.813996377	6.852491477	6.986132282	6.961427133	7.019235978	6.984798495	6.963585418	7.007116478	7.019663633	7.045378697	7.052528658	7.091301959
AKR1C1	6.334168454	6.408360299	6.272669924	6.274920461	6.280566449	6.281721543	6.407996894	6.437694652	6.403677676	6.359891448	6.345244323	6.330891642
TRMT6	7.085077674	7.050733173	6.794880894	6.7158499	6.739108119	6.755683843	6.679854259	6.715925292	6.676008285	6.657076301	6.589018933	6.587659477
TRPM4	6.960340594	6.965836574	7.047661289	7.059007515	7.071922027	7.058458902	7.030033068	7.008287609	7.027547458	7.041834522	7.066957225	7.073681419
AMN1	6.301958128	6.238730052	6.416265406	6.325145089	6.56359423	6.472123752	6.12460961	6.13269774	6.139478963	6.131565973	6.17089282	6.155385569
ABCA2	8.260175311	8.269405567	8.444818106	8.46041029	8.408082414	8.367243123	8.420408829	8.403801318	8.337707333	8.357440612	8.348512507	8.344525182
F11R	7.151923794	7.142787584	7.263338305	7.264904633	7.195439853	7.218220583	7.856533778	7.760956722	8.037219105	7.952587446	7.899399987	7.892335262
LRRC59	8.802629171	8.754020622	8.182511547	8.105090756	7.915378664	8.032409504	8.673079807	8.731754645	8.230063086	8.277034718	7.903013566	7.919077602
CTSD	7.118052078	7.154043031	7.964496596	8.019144536	7.872882627	7.728494068	11.04705601	10.92214428	10.98338758	10.98367384	10.9595624	10.7862671
PSME1	6.625586551	6.461942252	7.052033332	7.082736379	7.163568224	7.137949114	5.943222625	6.002574427	5.99859842	5.913345664	6.056930652	6.037365342
LGALS3BP	8.122821055	8.103359083	9.103094671	9.214088677	8.919674846	8.954065596	8.707133067	8.693166819	8.773262322	8.804690071	8.779305094	8.66866196
LACTB	6.250845732	6.22670927	6.718650027	6.894706244	6.60462948	6.665991686	6.150347736	6.14811353	6.231784303	6.210994107	6.192168007	6.180911468
CFAP57	7.164787157	7.166783927	7.220858472	7.212076252	7.217136088	7.221061054	7.140887137	7.141531865	7.142939479	7.142113819	7.141953439	7.141847866
CBLN3	6.0038953	6.002752663	6.021886266	6.07174886	6.033060607	6.040263291	6.040776795	6.030505911	6.043572586	6.050094502	6.049883744	6.05528154
C1S	6.597454764	6.598643844	6.709444469	6.766235598	6.70710144	6.686489845	6.59483791	6.594029319	6.614600601	6.610104803	6.638010833	6.633913122
SLC6A9	6.915318459	6.915239691	6.966579751	6.967555909	6.949289184	6.947896217	6.915165605	6.919070048	6.910620257	6.91146071	6.912437387	6.909337775
PTPN6	6.244221395	6.243089413	6.252183377	6.252122957	6.247427174	6.248795366	6.381272528	6.361562313	6.444916695	6.413319826	6.449330303	6.4225382
NECTIN1	7.528394157	7.551119664	7.462103997	7.461290029	7.455604844	7.456048309	7.498118998	7.493554214	7.473963364	7.456596631	7.471460456	7.464244832
UNG	7.27283746	7.244544426	6.779286503	6.74627803	6.77659078	6.810633985	6.715672212	6.696506105	6.595735947	6.576041335	6.543391107	6.531951915
IDH3A	7.528281987	7.494918179	7.25582734	7.186742005	7.174797136	7.191888432	7.629525125	7.671216628	7.607342149	7.623138585	7.440326788	7.491441116
PCNA	8.022726245	7.87557021	6.867000044	6.933587552	6.971809891	7.170244463	7.41772357	7.438582814	7.049814315	7.105846893	6.921413774	6.907010402
GRAMD4	6.963751663	6.96786459	7.04342371	7.048234333	7.050527076	7.043945123	7.182739837	7.138216852	7.235531852	7.243062545	7.245135334	7.253825869
PARP3	6.131558414	6.133338213	6.267398096	6.327128431	6.280603642	6.300061006	6.650948017	6.60854794	6.777183834	6.752073245	6.947468606	6.952003064
POP1	7.706115809	7.649436807	7.319883209	7.367864134	7.343342884	7.420662873	7.490070537	7.540732986	7.44646652	7.48209064	7.410464738	7.432656007
TGFBR3	7.836376811	7.823459709	7.957851728	7.885969709	7.984388962	7.961504392	7.711873311	7.709778631	7.701642129	7.705092733	7.699656929	7.694890339
AKR1C3	6.270274846	6.28873845	6.193083977	6.234107475	6.194341077	6.220637483	7.381824403	7.55109504	7.873468931	7.569961999	7.53687143	7.347141226
IDUA	6.032403116	6.050425462	6.201217044	6.174060157	6.134118126	6.08873812	6.276915747	6.225652309	6.267488015	6.285880889	6.300814201	6.302274871
NICN1	6.502967846	6.488475623	6.565129114	6.565885993	6.567567287	6.547339325	6.628447533	6.609462142	6.624954651	6.626033148	6.664824752	6.672264553
S100A6	6.850685187	6.718147453	8.427660066	8.331868286	7.964631164	7.793959395	9.503030136	9.686409343	9.834847309	9.605074532	9.713608172	9.642364602
APOBEC3G	6.551303073	6.548384831	6.608968598	6.619384826	6.609015982	6.600641307	6.532388946	6.532299844	6.532321097	6.53285387	6.531912598	6.533524206
RAB8A	7.51077926	7.502522812	7.233738923	7.250593262	7.163096571	7.237052997	7.47124005	7.486908217	7.392175474	7.437639189	7.273491595	7.2967425
USP9Y	8.19471132	8.196506189	8.269915118	8.273647309	8.296137481	8.286306449	8.322061629	8.307870915	8.420187133	8.378516816	8.370403986	8.41031657
IL13RA2	7.043491277	6.879209647	5.873958336	5.862499474	5.938243771	5.886591401	5.84186226	5.842487013	5.84186226	5.84186226	5.842555854	5.84186226
TTLL1	5.698384469	5.699528595	5.866194855	5.847516329	5.829564088	5.7803086	5.768076645	5.751542485	5.873774322	5.844743416	5.89546103	5.898933295
NEK5	6.320900858	6.320387842	6.367833471	6.338294104	6.392762932	6.361079329	6.300112994	6.299871272	6.305941412	6.301145525	6.307070446	6.30389522
RBL2	7.958867288	7.947377707	8.438448278	8.375287392	8.427473483	8.318062382	7.66612838	7.644455782	7.736321007	7.689825452	7.666179478	7.679865626
HLA-E	7.21531285	7.149625511	7.923350985	7.79602605	7.8459597	7.672028008	6.897383054	6.885023735	7.121973625	7.007776325	6.988278036	6.979460001
TRHDE	7.805320246	7.824780841	7.577611486	7.547650508	7.534901723	7.520691873	7.232901998	7.232444421	7.233237566	7.23201914	7.232523212	7.233217533
HDAC6	7.836029106	7.840169599	7.939859072	7.939348445	7.928210011	7.936174653	7.945520708	7.934472394	7.998563879	8.008376637	8.026841012	8.028442291
GPATCH4	6.890762177	6.911476912	6.422815609	6.424058527	6.430022565	6.509683906	6.433773733	6.491189357	6.364417643	6.363544191	6.324137142	6.320112011
CUEDC2	5.437760839	5.38721078	5.849756188	5.778280405	5.806107383	5.672414333	5.904656261	5.905544977	6.083574864	6.016204015	6.02500478	5.982829351
PPIF	7.997931135	7.916991625	7.407615555	7.443187117	7.316157932	7.449966254	7.520119022	7.555527892	7.402857964	7.356009155	7.270070465	7.178305656
NSUN2	8.671293604	8.618520879	8.145657654	8.122963427	8.080423829	8.144588466	7.863158362	7.881987065	7.771717648	7.754817315	7.6332631	7.607976708
LRRC23	5.678694998	5.66496166	5.776216867	5.747815743	5.799609612	5.788859035	5.671030945	5.688490361	5.716828846	5.708267897	5.772066722	5.746312318
HERPUD1	7.12554917	7.142265702	7.521151543	7.480178456	7.483345239	7.564707931	7.226239671	7.253157853	7.294158469	7.280454271	7.384026877	7.39969079
LOXL4	6.726779926	6.706154138	7.360398492	7.520488177	7.024988639	7.089233759	6.628992071	6.629270806	6.629310548	6.630306641	6.629350606	6.628546585
SH3YL1	7.096984595	7.095785768	7.144577259	7.163112743	7.156008807	7.151673207	7.243463252	7.238765764	7.278502387	7.313739436	7.315290527	7.353693041
B4GALNT4	6.813087998	6.800409474	7.08132815	7.060242808	7.073562755	7.012490605	6.9229914	6.892469887	6.910632327	6.936571949	7.01994363	7.015872673
TP53INP1	7.328837932	7.334318896	7.480450709	7.500452032	7.437208259	7.460424398	7.415513546	7.397033325	7.510577843	7.459786009	7.542311924	7.542962312
CDKN2AIPNL	5.958726615	5.892833434	5.665786975	5.653682431	5.56150492	5.624792659	5.85980899	5.837202707	5.738358406	5.803634512	5.660941986	5.650501892
PGRMC1	7.922067637	7.86028261	7.299999954	7.306615408	7.250415916	7.372969407	7.026062168	7.02026114	6.97680358	6.972357959	6.871889043	6.83434004
KIAA1524	7.601076686	7.563981093	7.034309134	7.087877697	7.097348607	7.179175569	7.254747021	7.281207189	7.130333601	7.18951721	7.080631589	7.115254885
TBC1D12	7.337985995	7.336926696	7.381812199	7.381652031	7.398027597	7.385014472	7.417345521	7.41063986	7.407531323	7.419655479	7.436886792	7.435988249
SUZ12	7.907852033	7.829842354	7.553914169	7.481170354	7.509948523	7.528026437	7.366916067	7.339859427	7.308363337	7.277596092	7.227567323	7.266295262
VAMP8	4.444420367	4.427756395	4.494844778	4.501862573	4.482216394	4.498849125	5.42347674	5.489585739	5.506409134	5.454027894	5.489233167	5.47020174
TCP11L2	7.297639681	7.299874762	7.345485742	7.361943833	7.342609134	7.345218826	7.328386906	7.310497292	7.349344407	7.350451141	7.388098427	7.388206408
ARHGEF28	8.872992159	8.85400156	9.149733784	9.087735888	9.201436411	9.115732549	8.63643259	8.626592813	8.710854616	8.688608927	8.70341575	8.695555738
VGLL4	7.280533425	7.284709385	7.405787769	7.40681652	7.426492629	7.425413122	7.825047233	7.792777145	7.884665459	7.790099106	7.954280143	7.902422033
CDC42EP5	4.60406269	4.603822375	4.72327287	4.772096115	4.734172026	4.715762697	4.568292565	4.566432857	4.566432857	4.566432857	4.568111386	4.569578625
SNN	6.628116025	6.597656369	6.784270801	6.821547241	6.777482013	6.813933038	6.693879163	6.652327499	6.82211721	6.779038112	6.845884761	6.830924759
MORF4L1	7.301249482	7.233785022	7.257306121	7.190525676	6.914193998	6.916200631	7.435757034	7.450955706	7.479397541	7.424624139	7.012473485	7.02764495
OCEL1	4.912030773	4.895596811	4.986276065	5.000863411	4.975555547	4.94887054	4.999414446	5.002916775	5.061168959	5.052918563	4.997102792	5.009977797
CRKL	7.95503642	7.97957039	7.823858586	7.866048959	7.581823024	7.65251668	8.188461883	8.174352266	7.997543043	8.024718308	7.72376378	7.720331388
UMPS	8.075526182	8.032885581	7.879130526	7.876856286	7.861584483	7.862104666	7.862751738	7.88454404	7.83968457	7.850469906	7.788129471	7.78179034
ZNF160	7.22672378	7.228976823	7.358410776	7.380148975	7.348499169	7.362438279	7.414071961	7.411575559	7.460447771	7.456369843	7.43359885	7.483318936
APBB3	6.516545139	6.534388546	6.617174892	6.643307592	6.603574397	6.605065942	6.650118072	6.638489389	6.710217465	6.72887024	6.728512878	6.767163702
SLC25A32	7.309727868	7.21774199	7.028304978	6.944390154	6.92562393	6.855811836	6.797342874	6.807997537	6.777121352	6.785029193	6.625476529	6.651616459
SLC43A2	6.844835696	6.851409992	6.875177251	6.890275423	6.884562016	6.906314296	7.130253343	7.141657402	7.174675475	7.148390323	7.091989745	7.090669185
DYNC2H1	8.775942549	8.765917431	8.90781858	8.900073277	8.984720009	8.980417439	8.548241385	8.547058226	8.564675581	8.556372561	8.556707759	8.557302774
RECQL5	7.333710665	7.339513892	7.458683943	7.471287026	7.457711292	7.437077181	7.412618917	7.401362481	7.406257094	7.417837637	7.413525079	7.430713099
IGF1R	8.386843433	8.396971189	8.4504186	8.466191042	8.495709295	8.474027109	8.720935409	8.716187968	8.732594447	8.730295959	8.801325142	8.797823045
TNPO1	9.718286674	9.640116872	9.107166078	8.999919225	9.090938057	9.119128316	8.54681097	8.568596208	8.47996301	8.446493319	8.378870753	8.400267472
GSTCD	7.605831152	7.588404172	7.408643294	7.426283092	7.416799118	7.446162755	7.484657339	7.489129215	7.436311801	7.443792895	7.398105947	7.419778658
ANKRD30BL	6.253123191	6.267478261	6.050683026	6.104535385	6.020935335	6.074486838	5.941756991	5.96550081	5.932428546	5.9579046	5.930821599	5.923712559
IMMP2L	6.104284833	6.113031443	6.296986509	6.247416735	6.304542832	6.257767573	6.107374772	6.083805395	6.147175309	6.146045055	6.189910031	6.195018177
MIR210HG	5.971426052	5.969169206	5.982274185	5.983108162	5.985975364	5.974838763	6.186180648	6.187875936	6.115425643	6.133763665	6.171682246	6.209921943
FN3K	6.421972701	6.421904553	6.455871112	6.455728939	6.450054381	6.438356126	6.487563235	6.496025672	6.503866539	6.496850764	6.521607599	6.506783788
PDCD4	6.875808032	6.862474212	7.175045462	7.246998875	7.21108793	7.226903103	6.985590682	6.938613604	7.369476359	7.189327314	7.433271967	7.370933735
TMEM229B	7.051418061	7.0509267	7.076471689	7.069856766	7.094011732	7.109529777	7.028110922	7.028407278	7.030233969	7.030762509	7.03163282	7.031328889
SNRPD3	7.410504659	7.38736397	6.91315555	7.033030483	6.857612397	7.040238031	7.041903371	7.063079136	7.011619384	6.976716985	6.859815996	6.859071202
ZKSCAN1	7.714395401	7.748728223	7.979629048	7.959687275	7.983924986	7.971388833	7.79156058	7.782600745	7.880986064	7.863236257	7.908895401	7.948103137
CFI	6.522241941	6.488366228	7.210851804	7.257884929	6.896268028	6.87492085	6.382627631	6.38252878	6.385720781	6.384186908	6.384482415	6.384333666
TMSB4X	5.567865727	5.285042407	6.411442819	6.32501378	6.221091639	6.140980839	6.579648676	6.780113016	6.49899101	6.197010505	6.782713951	6.534946649
TFPI	8.437850894	8.299691601	9.356694233	9.057785105	9.521059075	9.273200875	6.88548241	6.883391923	6.844597175	6.847015431	6.845475631	6.848500823
CCT6A	9.325618949	9.137939731	8.736732345	8.556384576	8.512033399	8.427878228	8.725453161	8.788625808	8.67060127	8.614714823	8.11044531	8.153177968
UBE2N	7.837888978	7.645970654	7.302021604	7.277386584	7.128434179	7.187687587	7.108374476	7.212861976	6.957213849	6.972418095	6.719149391	6.754724853
C3ORF52	7.276221148	7.275275623	7.306358047	7.304031178	7.306868726	7.31735551	7.264301616	7.266189435	7.265249611	7.267269373	7.262062895	7.259728685
TMEM42	4.880743297	4.884698807	5.076209266	5.052193148	5.087427814	5.066167804	4.991100782	5.011886674	5.075489022	5.053890472	5.068513295	5.067932722
RPPH1	3.749635012	3.580186105	3.329436093	3.348109351	3.311001505	3.349358928	3.259247968	3.253503516	3.219907552	3.235704451	3.224808858	3.231710264
ENPP5	6.358776757	6.355324596	6.400457691	6.396447211	6.380963811	6.395282909	6.39333056	6.38588838	6.538556948	6.477404857	6.537091822	6.531383537
AP1M2	5.761354175	5.744348979	5.598431904	5.672791485	5.597782643	5.65456209	5.871263153	5.872017782	5.859284666	5.888752517	5.842207632	5.820553242
LOC727896	6.606656655	6.592483752	6.560033513	6.554210793	6.552803835	6.559094477	6.559647615	6.551984224	6.548192538	6.546806127	6.551968856	6.553161812
ARHGAP27	7.455502425	7.458602203	7.505006135	7.516114222	7.478855381	7.479682856	7.805325251	7.802233661	7.818899707	7.839335267	7.834761503	7.827733093
TLE3	7.385691856	7.384841533	7.378971281	7.374896768	7.378246034	7.37601186	7.552144547	7.564777386	7.500105363	7.497858537	7.477716504	7.475416962
HEMK1	7.407159326	7.401206207	7.438784412	7.44196241	7.463485663	7.45812346	7.584176324	7.585541431	7.565645615	7.582213891	7.639694426	7.665286704
FTSJ3	7.577944337	7.582990583	7.290689951	7.281495799	7.227909575	7.301317452	7.677349406	7.699058572	7.591438249	7.570941839	7.57865322	7.590084123
DNAJC9	6.764643946	6.759735492	6.534517432	6.536573825	6.528220605	6.566905139	6.786380741	6.8108637	6.648475772	6.689239896	6.614519937	6.613361286
MMP11	5.940459278	5.943691123	6.026718906	6.044912557	5.992704093	5.989162108	5.95010531	5.942780843	6.008635003	5.993667372	6.005560213	6.008270114
NABP1	7.814934644	7.838363571	8.273072432	8.351077419	8.401869249	8.280190437	7.174119583	7.134701276	7.140445953	7.15366665	7.191868499	7.259365063
MTMR1	7.646054153	7.629172142	7.632846308	7.643001644	7.42228268	7.404697461	7.703115667	7.686341329	7.693699246	7.683387657	7.485919223	7.494300592
MIF4GD	5.486296907	5.429045151	5.70996118	5.689218958	5.676069528	5.660369358	5.536778529	5.564019515	5.653522266	5.610029804	5.662725022	5.611516524
PPM1J	6.228104428	6.22590278	6.264534371	6.270419338	6.295708158	6.272759311	6.210408071	6.209555228	6.216016705	6.215609166	6.220423649	6.22634898
SERPINB7	6.380820748	6.40288325	6.220818266	6.23084698	6.136753149	6.173244622	6.004993039	6.003105092	6.002048448	6.001548312	6.001489374	6.001450579
IFITM10	6.656117972	6.65552911	6.674026133	6.668816357	6.664189605	6.659770603	7.159303115	7.115711858	7.334714185	7.223801207	7.208453769	7.19856832
TSR2	6.116069852	6.139988927	5.745491376	5.824527076	5.654560642	5.790759221	5.640679911	5.662498374	5.602214914	5.606673708	5.465817556	5.512287825
RRNAD1	6.009407924	6.003421897	6.105673931	6.09893736	6.118583082	6.077909314	6.063291876	6.073991309	6.09097197	6.081335213	6.118039792	6.11890558
CBLB	7.222584992	7.222424552	7.305143228	7.310825443	7.307425172	7.301298284	7.221074152	7.219072697	7.227927714	7.222966352	7.25723392	7.243847481
LUZP1	8.369092804	8.382460198	8.312822594	8.370935726	8.213087814	8.202550252	8.251782835	8.247701378	8.238959204	8.250206336	8.143473662	8.147158158
EED	6.779603078	6.767578241	6.54657355	6.526878913	6.523283666	6.560233571	6.486796682	6.50199794	6.481040298	6.473368959	6.441863072	6.423211587
UTP4	8.739003355	8.639011919	8.229419785	8.221742578	8.219347492	8.232301271	7.662434484	7.658897391	7.688892117	7.671460607	7.637965018	7.653666531
SPACA9	6.046389584	6.042725892	6.168039624	6.205533793	6.170588799	6.161209615	6.085249368	6.106387252	6.185841137	6.155376466	6.200029839	6.200545638
USP1	8.251028205	8.145991623	7.514108091	7.468668737	7.55489529	7.614658098	7.564843314	7.580821567	7.364740215	7.428716147	7.244760266	7.273121906
AMD1	8.334499502	8.206004034	7.677090297	7.560250887	7.727986433	7.717934255	7.666371196	7.687542484	7.611407392	7.598488737	7.5219292	7.520439999
HKDC1	6.762862932	6.772351742	6.740491473	6.74841104	6.725502377	6.737040205	8.682666384	8.640664417	9.264475763	9.179354962	9.311113711	9.217509846
CEACAM19	5.953497155	5.959024173	6.034401097	6.042352349	6.014463847	6.004982359	6.098032867	6.066543173	6.061968922	6.085260246	6.086952353	6.102134941
PRPS1	7.260190716	7.110784873	6.773244722	6.880872094	6.688176637	6.842705343	6.772967463	6.805739763	6.63290586	6.69228326	6.590879688	6.598673182
PEA15	7.983182044	7.982548769	7.545639107	7.69325593	7.410267695	7.532159952	8.130713952	8.153304899	7.836764142	7.926986418	7.685446058	7.692593052
NOL6	8.168910318	8.200770224	7.771684097	7.8053387	7.76352567	7.790976584	7.329686236	7.345099708	7.25520116	7.27418235	7.252504626	7.261111263
HSPH1	9.90198115	9.896215376	8.994574052	8.866739748	9.098189413	9.126230072	8.708725148	8.828435978	8.635754402	8.584470283	8.486397327	8.462523486
TMEM254	6.33950181	6.346106212	6.402692469	6.387204285	6.418600258	6.410985984	6.43593346	6.43979538	6.490419039	6.483195091	6.464710768	6.492769566
SKP2	7.773816817	7.652727496	7.13070271	7.128534445	7.200853312	7.283090565	6.870582227	6.861863047	6.828921793	6.829935624	6.822496615	6.834278764
CYP26B1	7.015122646	7.013421478	7.035581561	7.045514172	7.024417131	7.021762275	7.199355815	7.205286833	7.196476832	7.200835458	7.124580538	7.131713037
FAM189A1	7.035276647	7.034454926	7.041699814	7.039593655	7.040551278	7.037974653	7.207297429	7.195358293	7.176086777	7.17733158	7.198488432	7.189681198
TMEM70	6.667487951	6.599186402	6.34962804	6.313704187	6.331008494	6.340656067	6.257385177	6.280432206	6.187156491	6.220070102	6.207499322	6.204006385
RARRES3	4.473440812	4.418030326	4.757324065	4.793467379	4.675545947	4.742751018	4.376392757	4.378651081	4.393587605	4.384684739	4.409868247	4.402126621
GPAT3	6.606545916	6.641229798	6.412397476	6.439090749	6.430804567	6.469864293	6.780467386	6.826384166	6.719668217	6.702667968	6.685742289	6.624364122
DKK3	6.616125412	6.593950248	7.417249095	7.300993319	7.035127597	6.916542488	7.331052681	7.411506817	7.040304931	7.136553536	6.960882359	6.968962723
RBMS3	7.903596598	7.915301537	7.967297911	7.953888373	8.006947294	7.986102331	7.873591683	7.875659808	7.853436603	7.857899673	7.867058104	7.870219099
ADGRG1	7.035565136	7.046016544	7.118778001	7.14083171	7.108629366	7.132401518	8.479622781	8.370317546	9.316115168	9.221730366	9.099987813	9.000709192
PSMD2	9.688356601	9.633747759	8.719706514	8.905854959	8.685864826	8.965665643	8.199937588	8.232757456	7.971729769	7.959961468	7.717445898	7.689129854
ILF2	8.468083147	8.30629214	7.847925886	7.906089427	7.732978985	7.888230463	7.748491992	7.811455139	7.788670817	7.750242607	7.581469518	7.495754805
LIN7A	5.142510885	5.142510885	5.147086506	5.146122699	5.143548045	5.147624792	5.296287321	5.343911139	5.304351088	5.305618602	5.443418412	5.412404991
MTUS1	7.807425758	7.801472568	7.900959985	7.901416685	7.872798047	7.860242782	7.799287248	7.79906706	7.820495119	7.817408221	7.81762418	7.820004523
SLC2A11	6.945288052	6.950181635	6.975689983	6.98616925	6.972243038	6.968039326	7.051789017	7.050891046	7.05354958	7.089372993	7.085782881	7.107193394
DNAJB2	6.776067021	6.777479306	6.840507583	6.857675214	6.833838751	6.846893494	7.017657825	7.035981364	7.065513039	7.043728949	7.068663026	7.037099545
AGTPBP1	7.22248375	7.205437599	7.373806855	7.31466133	7.344473838	7.327127625	7.499433954	7.50188332	7.59615478	7.554320986	7.547895643	7.567367387
LSG1	7.576323533	7.568776802	7.254845697	7.271210782	7.196221993	7.245500274	7.162216501	7.204205524	7.081288832	7.122047427	6.974512375	7.009301985
HOOK2	6.161801015	6.172463307	6.220139252	6.236342234	6.219721466	6.224516495	6.203175887	6.199013598	6.218265162	6.20770448	6.23786458	6.236121023
RAE1	7.080912757	7.029497607	6.722162748	6.754278489	6.705061945	6.771395951	6.739063234	6.74963282	6.662106384	6.664136626	6.62496574	6.59838055
SOAT1	8.119834803	8.129936551	7.90469811	7.885120183	7.908836389	7.918719322	8.235021471	8.200018736	8.186234927	8.150187	8.084130137	8.099403513
TTBK2	7.339657726	7.34116987	7.396874036	7.392849367	7.40714402	7.410530388	7.355556768	7.353893956	7.386794424	7.391215749	7.390741062	7.396541942
PSMD13	7.553094745	7.371597958	7.087815593	7.151628526	6.944666914	7.017001018	6.753669205	6.795515465	6.659831079	6.653448954	6.542103786	6.533672691
LOC100129534	5.941977701	5.950183517	5.975666635	5.977910862	5.976256756	5.969372778	6.016082236	6.006293597	6.004978001	6.0042959	6.016720908	6.039626977
MXD4	6.888898663	6.882615572	7.16568865	7.242390085	7.07187128	7.052063022	7.151152266	7.131768956	7.249070491	7.199273432	7.184269392	7.162508431
BTG1	7.404248521	7.381391681	7.57340045	7.554496493	7.648248066	7.611797884	7.449148173	7.391195016	7.396687791	7.357112528	7.44310382	7.423814182
RBM14	7.808967123	7.821286166	7.447383634	7.460978146	7.491596753	7.539548516	7.523680968	7.559967851	7.448125213	7.506874749	7.451066858	7.448701075
TYSND1	6.832151284	6.836508295	6.911203465	6.90050898	6.904573052	6.888769732	6.975071799	6.978625709	6.931537483	6.958241566	6.952753374	6.946926577
RNF208	4.880886558	4.881160541	4.894398426	4.899959502	4.895781632	4.91718261	4.927343335	4.914357079	4.909238912	4.938089494	4.93879007	4.937007628
ARHGEF6	7.275616694	7.276591071	7.319011342	7.318041731	7.295715856	7.288243621	7.582578392	7.569812105	7.613629748	7.606775392	7.508070741	7.532889562
PFKFB4	6.747574417	6.746592466	6.783165462	6.789823834	6.784662033	6.791321178	7.42187042	7.378064999	7.184446635	7.264719242	7.087769859	7.11729591
TMCC1	7.586103692	7.588845148	7.619671836	7.607011504	7.62938328	7.635855108	7.792332344	7.800898514	7.74609983	7.742477058	7.775557971	7.786137916
FASTKD5	6.937871108	6.930744215	6.710003412	6.715067471	6.683577322	6.723460149	6.942844355	6.973905085	6.94845549	6.95079149	6.881128558	6.870199044
MORN1	6.626319935	6.629004305	6.662429442	6.659036396	6.661127101	6.661518055	6.649093181	6.651036993	6.653876617	6.648149428	6.652425418	6.672386831
SRPRB	7.186134984	7.155835229	6.951161204	6.893702344	6.792848974	6.786947656	6.794789633	6.842615014	6.719219014	6.706403286	6.570461914	6.540089353
SLC38A2	9.230919302	9.227668265	10.2270416	10.08556753	10.02546962	9.979265136	7.867276744	7.889739893	7.779660969	7.743377419	7.673230756	7.694293554
NEAT1	9.71246796	9.817891797	9.95379541	10.04125336	10.4335049	10.34882106	10.26342406	10.1910964	10.21260948	10.35118432	10.96536009	11.10285919
SMIM14	5.563837149	5.570873912	5.761113148	5.749572788	5.678140278	5.714561241	5.633225407	5.610783016	5.719521164	5.654482456	5.732755191	5.723991054
TMEM106B	7.907252603	7.863896258	8.236508704	8.162475138	8.243000248	8.158433028	7.912408497	7.853401453	7.99900044	7.912377518	8.052650624	8.051302108
C12ORF76	6.171205903	6.189223629	6.283493487	6.307302732	6.264408593	6.269854901	6.267031065	6.266705405	6.354163453	6.317206808	6.353397628	6.36277409
TNFRSF9	7.433853095	7.420019388	7.586412407	7.581835907	7.546162272	7.631092025	7.35581781	7.351559896	7.376481636	7.366021832	7.35983695	7.359353064
DMKN	6.437278296	6.432270362	6.512856842	6.495077275	6.502241207	6.49110448	6.410536801	6.410439844	6.410018456	6.411042698	6.410953954	6.410018456
BCCIP	8.22732077	8.082895972	7.51051952	7.478862773	7.57726576	7.677002032	7.592367854	7.672174274	7.497364483	7.499773322	7.510179782	7.515403964
ZMAT1	7.680086563	7.681711845	7.699842616	7.699955037	7.691771197	7.688796041	7.720093028	7.718937753	7.758815558	7.750267374	7.738744718	7.755182198
TIRAP	6.090030403	6.085276617	6.103986146	6.117863196	6.104881975	6.114977576	6.168042526	6.164904333	6.165541688	6.171803586	6.176818007	6.173173447
CBX1	7.430567683	7.354168122	6.960195439	7.086114764	6.953345055	7.07681963	7.201906615	7.214404318	7.221037741	7.199161897	7.149068158	7.13755614
CCDC138	6.382074104	6.341177992	6.133458408	6.12834009	6.153380097	6.16638513	6.223240175	6.262134014	6.220057187	6.222786417	6.205505115	6.204367694
TNRC6B	9.089487087	9.099647363	9.109083455	9.124957249	9.133965185	9.145033766	9.146709412	9.153861393	9.168682571	9.156321098	9.175245918	9.176561486
STARD9	8.743600475	8.746667414	8.75072032	8.754650161	8.763169991	8.762738029	8.778037082	8.782311192	8.781026037	8.786653541	8.794803122	8.802880253
GEMIN5	8.348766793	8.313837662	7.928918693	7.930929576	7.918796717	7.99542006	7.599987699	7.614084726	7.559318907	7.581958564	7.545965351	7.5293703
FRG1JP	4.894251033	4.887901555	4.937879061	4.945044536	4.979510904	4.934846188	4.926696705	4.931712252	4.958087685	4.968194776	4.936465221	4.969867989
JUND	6.188288592	6.095501821	6.503875746	6.389996247	6.54229025	6.470612481	6.532274656	6.410491543	6.79277158	6.677092923	6.832163584	6.750127594
CYR61	9.293123659	9.15167605	10.18204603	9.946883566	10.252035	10.08262301	7.778986954	7.619942391	8.367319882	8.232756191	7.888903382	7.858782408
LIPG	6.87649406	6.876749862	6.876828361	6.875795117	6.879223082	6.879795044	7.005654109	6.986477958	7.004142286	6.998062719	6.953609498	6.94735957
ABTB1	5.994497944	5.975900128	6.113003354	6.17413736	6.092982539	6.07182793	6.10793942	6.100612724	6.118122238	6.124191419	6.180400725	6.14084828
PTP4A3	5.208153156	5.189689492	5.359278391	5.339244176	5.306951168	5.254108621	5.236732328	5.211390418	5.250732042	5.257784969	5.250562008	5.249715505
MIR499B	0.968236256	0.968236256	0.988775977	0.968236256	1.023368926	1.022694334	0.968236256	0.968236256	0.968236256	0.990337057	0.968236256	0.968236256
PARD3B	7.859382339	7.857485163	7.981880363	7.979693223	7.94727596	7.926272821	7.860630101	7.859713158	7.903108747	7.89058967	7.912891001	7.916325749
HLA-A	7.453270067	7.315182427	8.553776669	8.354078287	8.231430827	8.009793556	7.134059035	7.162452809	7.28145631	7.194689556	7.061237156	7.019607925
STAT3	7.752177769	7.735515611	7.947330562	8.012338275	7.995960799	8.184117014	7.878207603	7.882401041	7.848303322	7.802274777	7.987835443	7.921308259
KLF7	8.120716146	8.130527442	8.350617094	8.335671556	8.340060233	8.306482428	8.171170397	8.190552474	8.064530216	8.095882288	8.079287528	8.079808496
PHGDH	7.307966955	7.284465048	7.744024462	7.739107046	7.811862827	7.834959422	7.331206871	7.419190917	7.053814905	7.084733672	7.051781328	7.061336638
NAV1	9.003568151	9.043141458	8.980659482	9.009103608	8.965351959	8.980440431	9.219328603	9.22450843	9.149843406	9.153061689	9.121307043	9.127308476
SGPL1	7.640100586	7.646009643	7.804286685	7.812631991	7.779217883	7.820419299	7.91929339	7.912323552	7.988215877	7.965004556	8.010429164	7.977058243
FUCA1	6.162969384	6.153837798	6.400850677	6.427194871	6.351722713	6.378094341	6.126362046	6.114262024	6.168203123	6.135426852	6.211076342	6.171711248
WBP11	7.67321986	7.653689195	7.212195433	7.192004734	7.164873453	7.251406089	7.233564889	7.256793423	7.144732114	7.156987503	7.00227025	7.021928373
ADPGK	7.164334066	7.144043932	7.026633682	7.019698999	6.793946288	6.790192907	7.007658531	7.063915099	6.957487643	7.002785497	6.675052063	6.711019959
BCL6	6.817420041	6.81458479	7.005012973	6.945004369	6.931220588	6.904546848	6.785529823	6.787869734	6.792269527	6.784332896	6.787227977	6.79105197
IFITM1	4.292685691	4.291563181	4.439634078	4.383645262	4.360762967	4.34383142	4.282328015	4.281904042	4.283947462	4.289003175	4.286192101	4.281979347
MAPT	7.536417734	7.535161795	7.568852634	7.554006072	7.557386466	7.54255559	7.675136332	7.655507684	7.729402613	7.717200322	7.715525867	7.695053339
YWHAH	7.242590339	7.241633651	6.823229133	6.866054314	6.737076772	6.89526064	8.017682362	7.988210364	7.87606769	7.874311176	7.664365932	7.628246462
KLF4	6.620474716	6.60618384	6.83850124	6.720754421	6.851523232	6.856203613	6.742815705	6.773086131	6.580468776	6.594375092	6.586731788	6.570160987
ATAD3B	7.189106237	7.221513644	7.024138242	7.014077711	6.997799718	7.008344433	6.871580506	6.869091244	6.83661209	6.856476362	6.824767311	6.841823394
EIF4E	7.634026148	7.573690162	7.444287327	7.437604694	7.445090255	7.43986904	7.400662052	7.393386003	7.386333795	7.39008219	7.348122516	7.350474042
PABPC1L	6.82033106	6.842126808	6.946664686	6.940420948	6.973346576	6.908132104	7.073711865	7.068918658	7.028926865	7.112080947	7.073988221	7.143030816
SET	9.704023337	9.593434621	9.400315493	9.244763109	9.055994302	8.939795963	8.79475831	8.830818822	8.720962869	8.667107944	8.327227229	8.334982557
GGA2	7.9172646	7.89114403	7.779875045	7.792942603	7.713947168	7.717893372	7.957378531	7.919246044	8.097808489	8.093965604	8.002389919	8.007685453
MIA3	8.077998726	8.064967069	8.202818379	8.188804067	8.252265969	8.226682933	8.058355079	8.042979492	8.093654825	8.075651902	8.121025386	8.12849132
SF3A3	7.844800532	7.775331832	7.448310235	7.423280795	7.375026126	7.379935476	7.440495525	7.493494096	7.361098816	7.349916003	7.223037431	7.232026509
ATF6B	6.87217878	6.909763385	7.013114336	7.049153891	7.056337412	7.054677948	7.047329372	7.003163969	7.085786061	7.105876491	7.132469158	7.11728666
RAB26	5.612986613	5.609476902	5.612914349	5.621845511	5.618425957	5.623443737	5.694775696	5.677523993	5.693719709	5.721290945	5.735157713	5.752658632
SMC3	7.757798589	7.71030993	7.515730238	7.478338704	7.414555242	7.44920177	7.631205753	7.675929104	7.57585455	7.560915672	7.429568141	7.468103349
PTPRM	7.398506769	7.416351515	7.714599031	7.703760245	7.643252151	7.588173411	7.452671628	7.44734608	7.55120338	7.509977867	7.621319977	7.610609593
LOC100126784	6.733598386	6.730165162	6.796654106	6.780090295	6.856451978	6.828030708	6.70251023	6.696800324	6.68346613	6.689477485	6.677392248	6.680329622
FAM50A	5.915167632	5.857306769	6.519719669	6.329945281	6.374520274	6.2314993	7.102424394	7.151953914	7.101268076	7.048944456	6.98228543	6.931070792
IFITM3	5.998807928	5.757557149	7.384417811	7.16495199	6.934596243	6.788437371	4.343198126	4.382275547	4.307436755	4.319690374	4.321913386	4.402454119
MIS18A	6.206063456	6.127096302	5.671422728	5.677145776	5.706737788	5.76459358	5.79380635	5.785808548	5.646651853	5.687017882	5.602578785	5.621957127
SRSF4	7.326438261	7.342804971	7.076852306	7.073328909	7.032938601	7.053706923	6.983896509	7.025276371	6.915033255	6.945858878	6.885031922	6.882920016
RNF170	7.386827057	7.384132529	7.472467634	7.450722058	7.461438389	7.44879441	7.485064211	7.495432901	7.566124365	7.5432711	7.552427254	7.552793543
RAD50	8.137521862	8.131314485	8.36555242	8.297718258	8.445307146	8.389174425	8.42921352	8.44637335	8.527790076	8.466470158	8.523475526	8.525704383
GCAT	5.733532015	5.710196111	5.807709944	5.799013521	5.875195338	5.835441591	5.643857122	5.647335031	5.646131253	5.65322374	5.650254031	5.637671267
MIR5587	0.637193578	0.696315748	0.609002623	0.528578256	0.549718236	0.498752541	0.618469023	0.64345506	0.602009444	0.559144117	0.498752541	0.575868759
MEF2D	7.610203702	7.632513515	7.713072175	7.715447059	7.750626709	7.743776081	7.664497936	7.646849953	7.605298292	7.621480312	7.633593624	7.630216216
PRDX5	5.741845561	5.610110847	6.459779227	6.42666235	6.259850116	6.230775066	6.687817441	6.814435799	6.872240257	6.748308965	6.918474407	6.846649096
ZNF554	6.699907852	6.695034238	6.724404785	6.740003914	6.729445827	6.724807953	6.709407169	6.707046651	6.735433092	6.730617925	6.73762602	6.745598998
SLC43A3	7.283664647	7.281075815	6.859748897	6.845334781	6.865990115	6.885756307	6.444286666	6.442103236	6.445735452	6.445227003	6.441963625	6.443936091
LAMA4	8.658395645	8.67651414	9.59345471	9.626998892	9.40868242	9.368550462	7.741129999	7.741464894	7.741483274	7.741129999	7.741687665	7.741652838
GAA	7.175197842	7.149506543	8.124382385	7.974303131	7.854226442	7.669222264	6.942592152	6.908065829	7.18759726	7.11363986	7.192563	7.115051966
POLE3	7.813934324	7.709912762	7.129386882	7.137217288	7.052762495	7.24235724	7.271001437	7.319837672	6.992414818	6.996822045	6.864935925	6.835015981
ADRB2	5.980431958	6.010635405	5.985593463	5.967997058	5.881648026	5.890373068	5.805094178	5.805445449	5.808814027	5.81195076	5.808207848	5.806609688
AKAP13	8.989372157	9.012516682	9.128004351	9.154263567	9.124848328	9.118017184	9.003035818	9.004651453	9.049803625	9.016271283	8.984005703	8.985639269
ARPC5L	6.509749456	6.445437636	5.849833295	5.937111842	5.836258996	5.929701132	6.084697806	6.167232791	5.788178969	5.852780147	5.676160316	5.685254164
HMOX1	5.96388908	6.062495444	5.560377562	5.592750005	5.636515489	5.677171791	9.858009058	10.04885523	9.179519446	9.199848942	9.170896778	9.061321803
P3H2	7.620711694	7.580591235	8.948039703	9.122352798	8.41867031	8.409952605	6.798701459	6.795536683	6.799862456	6.806928003	6.810701773	6.807022837
KHNYN	7.648451831	7.681689248	7.870321918	7.895725461	7.841406185	7.836113918	7.637031687	7.648998399	7.682841479	7.654692104	7.643343006	7.629755548
SEMA6B	6.927674988	6.90350492	7.144884308	7.181605361	7.090611657	7.111762597	6.803533048	6.793164845	6.801305675	6.801195985	6.816323974	6.808805114
TOMM22	7.052958625	6.939140979	6.445910861	6.450783692	6.49053326	6.508483971	6.907598045	7.007158504	6.84729812	6.868085319	6.771710852	6.747371408
GGCT	6.608298669	6.451914853	6.274781462	6.247409406	6.110669583	6.134076962	5.988928414	6.004668231	5.971478126	5.990977245	5.796692028	5.782361361
AEN	7.405078529	7.399289471	7.206727342	7.173252652	7.127421564	7.194553624	7.365633545	7.398887208	7.389386423	7.37243371	7.360739983	7.299079056
CCL5	5.117130022	5.098911637	5.432491442	5.323406316	5.319832868	5.245178824	5.060608779	5.060114377	5.060232314	5.057964043	5.057964043	5.057964043
CNPPD1	6.288794463	6.28556166	6.411789317	6.40440326	6.449877506	6.455522229	6.917303336	6.940053348	6.933220554	6.957102379	7.025761306	6.967426508
H2AFY	7.787243821	7.754158764	7.217766327	7.284776745	7.22728649	7.379995358	8.014907911	8.036865324	7.954858488	7.966119414	7.804658836	7.794438818
LAMC2	7.660007768	7.676115164	7.7846083	7.702504032	7.997789815	7.839743018	7.464087527	7.464058642	7.461518431	7.46082377	7.461168211	7.461281154
LYPLAL1	5.902296509	5.881905848	6.078643854	6.013408219	6.110652577	6.035247345	5.888824077	5.893462741	5.972464084	5.902967107	5.946041325	5.947098456
GAB1	7.810830764	7.804531353	7.83601753	7.835031825	7.865128647	7.864640791	7.81783532	7.809116983	7.845184338	7.83730088	7.856396373	7.859582911
POLR2C	7.842345139	7.761916213	7.298464968	7.30604181	7.297429975	7.324459987	6.6498264	6.665253806	6.604627708	6.61944789	6.557010075	6.502525983
ELF3	7.388955018	7.388377649	7.411923435	7.469272559	7.397298184	7.401034644	7.59710196	7.552900271	7.935204509	7.869688134	7.859297727	7.837857385
KDM5B	7.743794444	7.765689407	8.01152873	8.066915928	7.99980473	7.983367371	7.787464732	7.754836072	7.950643945	7.881642393	7.935936759	7.914861268
NDC1	8.163910644	8.107946872	7.578892903	7.554658658	7.62075959	7.725354362	7.611826594	7.621737309	7.626533778	7.639511116	7.450181264	7.481617781
PGAP3	6.223441165	6.236559728	6.290119185	6.285029457	6.293704724	6.294251021	6.280518508	6.277619791	6.326980813	6.303899709	6.335506695	6.33446497
ABCA5	8.107368853	8.116129588	8.18783072	8.180459749	8.206099028	8.190906266	8.045058825	8.045585375	8.054547323	8.051198761	8.051196479	8.050784658
TFAM	8.281320809	8.162388355	7.80004844	7.73188718	7.816042349	7.877705178	7.640464402	7.637597243	7.619849433	7.58139225	7.596015562	7.582341932
ITGA3	8.955521511	9.048116431	10.31169242	10.22646679	9.9229107	9.819825023	10.84171005	10.72937395	10.54547619	10.59808657	10.3861679	10.35984151
SELENOP	6.172139076	6.170430019	6.178274411	6.183962296	6.180570023	6.181441623	6.185652243	6.179853575	6.290726466	6.242974089	6.36304212	6.338888838
VWDE	7.459257839	7.463156892	7.663133321	7.65223593	7.577526363	7.567474328	7.425443588	7.423160978	7.430247409	7.429974657	7.444564087	7.441936947
PARD6A	5.142294924	5.142586619	5.182351638	5.197128525	5.207646726	5.209260863	5.117886209	5.124392825	5.119346747	5.118900157	5.118197722	5.127620195
NOP2	7.750640568	7.731282221	7.392364594	7.389231871	7.290650324	7.33452216	7.295234623	7.32852193	7.152043224	7.200203858	7.030797434	7.013927417
SUCLG2	6.653666139	6.554242503	6.854570018	6.710854248	6.914893335	6.798721871	7.344934732	7.238628878	7.351843447	7.299063613	7.332637788	7.384150028
KCTD11	6.421297761	6.42504082	6.501914014	6.545649847	6.491172614	6.50220416	6.666076029	6.667515593	6.551443381	6.547067825	6.550841719	6.548831046
DENND6B	5.759885434	5.759344256	5.82120909	5.825388654	5.791350841	5.775114868	5.80911556	5.804711559	5.826900422	5.830077623	5.833427611	5.819361523
VPS13B	8.732466181	8.744293437	8.78657871	8.793381817	8.815294468	8.797834253	8.795063381	8.794164199	8.792065433	8.796788588	8.825197932	8.828330139
AFF3	8.173546456	8.184098671	8.277129641	8.20253295	8.418986707	8.307570232	8.148134349	8.130482817	8.089224549	8.095762528	8.058992119	8.076822776
RAF1	7.365878437	7.386971664	7.080601716	7.146913924	7.041876344	7.137886277	7.604002134	7.571860956	7.4869763	7.543745472	7.462105834	7.47764948
SLC43A1	6.213264614	6.205637144	6.274922177	6.249349876	6.311397963	6.307266951	6.156350115	6.160634802	6.15564377	6.158776653	6.158459515	6.157728309
RIPK4	6.718578693	6.715673109	6.731516673	6.726009108	6.725366797	6.723513204	6.767075315	6.785161537	6.780401167	6.776823606	6.783445106	6.783605842
PHLDB3	6.659094647	6.65496919	6.702786308	6.686618459	6.707585714	6.696501572	6.673292067	6.674585695	6.680949107	6.688865259	6.707241964	6.69613581
SFXN1	8.202941723	8.079532033	7.807722011	7.810528523	7.767520049	7.822584554	7.876886418	7.86479555	7.935440722	7.892699815	7.78307466	7.784024495
PAM	7.931021381	7.928010593	8.275085823	8.287373055	8.273084978	8.332847173	8.229312192	8.180417706	8.290806006	8.258409693	8.400298214	8.341124249
POLL	7.089816085	7.089048548	7.168025611	7.169116691	7.175300515	7.177943286	7.134394153	7.145486278	7.186379353	7.174731225	7.178542156	7.196766599
PRKAA2	7.993226685	7.991813854	8.002004867	7.997616522	7.998471372	7.997907573	8.269367734	8.24372972	8.316360594	8.312816542	8.28159229	8.312210037
IBTK	7.962748785	7.931568629	8.148153608	8.115700703	8.13035773	8.139942945	8.311733927	8.30454586	8.391988697	8.408268165	8.304227783	8.342346174
CROCCP3	7.223340248	7.227107989	7.242548959	7.2477539	7.246492509	7.243208194	7.260541577	7.25844344	7.252281456	7.264803316	7.267059604	7.282269312
DHX9	9.263670552	9.175816838	8.496789221	8.522295383	8.512913851	8.731036051	8.733651648	8.779336832	8.642051182	8.63969068	8.506598901	8.516479669
MMP24-AS1	5.714355187	5.747203523	5.885959724	5.940091932	5.899910946	5.887685518	6.173732423	6.175134349	6.151356918	6.161192705	6.394895416	6.305459928
NUDT15	6.788349058	6.750426111	6.340746061	6.376414448	6.356308496	6.465892383	6.478631243	6.454517852	6.363242284	6.375183431	6.289005548	6.308412268
VLDLR	6.709677445	6.698541966	6.716512833	6.71091061	6.773675738	6.770184796	6.996872815	7.00753922	7.054564182	7.03406355	7.027961218	6.995621556
DIP2C	8.200168754	8.200785563	8.2638964	8.249297233	8.255663493	8.245470645	8.378601332	8.373008706	8.421768047	8.412995906	8.436786362	8.4224861
IKBIP	7.555630367	7.53766705	7.239394114	7.250174167	7.206732336	7.320643041	7.725383649	7.719788653	7.585223233	7.568461161	7.478535907	7.486441943
NFKB2	7.05220266	7.013843641	7.169229013	7.126822659	7.260806533	7.207933967	7.534688167	7.597196216	7.390715848	7.393237574	7.3632873	7.311381847
TIMM21	6.692323071	6.597745381	6.046351072	6.0238873	6.119151241	6.166820876	5.828528593	5.818849502	5.737048627	5.730184434	5.732921275	5.72998482
NAPRT	5.826115669	5.898874159	5.743105696	5.751075784	5.736497474	5.745092085	5.731848109	5.742993188	5.702896183	5.713733761	5.704912496	5.702384849
ZNF623	7.208541351	7.232808416	7.357479608	7.36132955	7.415451692	7.422772307	7.149868289	7.129943851	7.141753147	7.136449031	7.163785847	7.152514254
SPSB3	6.294467147	6.291336797	6.444432061	6.451105878	6.416886181	6.392175835	6.381976428	6.351497642	6.402310257	6.397662224	6.437043805	6.395412403
SEC24D	8.224039625	8.230496588	8.173726894	8.179523789	8.072303376	8.080791332	8.005126805	7.995281234	7.973809728	7.982897579	7.935617476	7.946535719
MIDN	6.956841975	7.005752333	7.242021244	7.322625819	7.209586063	7.205556088	7.491493515	7.457877738	7.537943628	7.527774876	7.601986741	7.579555301
DDX21	9.71440418	9.581918406	9.097103153	8.953559546	9.04522244	9.065149254	8.871706293	8.940493106	8.893286034	8.850507499	8.658934826	8.675628124
PSMD5-AS1	6.714747304	6.721933008	6.772884803	6.777199052	6.759297911	6.757756017	6.93131795	6.924279909	6.992223432	7.028137149	6.995687507	7.039362366
ANKRD6	7.493760669	7.494012837	7.504691979	7.505353767	7.500662953	7.497354217	7.56963293	7.5677413	7.604203395	7.58856049	7.606391069	7.602383521
TNPO3	7.94835502	7.982818914	7.752165781	7.768395517	7.675949981	7.692688788	7.875241036	7.882893258	7.900526466	7.895780929	7.789667514	7.791130083
LINC01085	6.124834755	6.110478204	6.488288021	6.315924578	6.3830212	6.326908837	5.988575699	5.988575699	5.988575699	5.988575699	5.988575699	5.988575699
ZDHHC6	6.540061313	6.551722554	6.368967066	6.387947098	6.362928011	6.398828315	7.003205835	7.06578421	6.863399541	6.903017654	6.842438417	6.890981741
C1RL-AS1	7.303249124	7.306392724	7.322663816	7.326963514	7.320136072	7.32745275	7.370401894	7.366939759	7.351930311	7.371326981	7.355798994	7.378737821
NDRG1	7.199921425	7.199638519	7.506257583	7.576240662	7.396164924	7.266006799	8.566792431	8.662808665	8.339971021	8.417941261	8.264510596	8.280415978
HNRNPAB	9.011658223	8.960377284	7.910748412	7.844618786	8.036195175	8.20720849	7.993140006	8.077642436	7.686258931	7.637169712	7.618094194	7.531828525
UBE2H	7.922697119	7.937027193	8.446062324	8.592951707	8.389373086	8.447318196	8.471407717	8.397273411	8.756225699	8.68245186	8.756696003	8.709830098
VAMP2	6.250674258	6.304622094	6.62121052	6.615013324	6.631300507	6.544314384	6.410466586	6.445566522	6.477400462	6.478276532	6.630770536	6.612864777
HEXA	6.73728736	6.726432287	7.159301808	7.092439132	7.095662921	6.998238247	6.364904885	6.371898001	6.376571883	6.376053726	6.370949694	6.378174863
EGR1	6.541361329	6.52702279	6.936052081	6.728052799	6.927140849	6.704376853	6.683384893	6.553660766	7.123527444	6.949725021	7.07721096	6.970150588
PSME3	8.898413066	8.819430422	8.286812601	8.31749129	8.25236435	8.418408127	8.183964844	8.167031033	8.099426619	8.061600183	7.960327324	7.914166419
HMGB3	7.488531808	7.461402376	7.313264878	7.330700297	7.305947914	7.348460694	7.789994667	7.803485634	7.813899672	7.756933326	7.605536695	7.606778284
NUP35	6.41614797	6.305561559	5.985846077	5.997044114	6.012800922	6.060066402	6.064593989	6.082712377	6.007930471	6.055675904	5.943704725	5.960547447
IPO11	7.702547861	7.639808691	7.446379486	7.423620228	7.424245878	7.462686334	7.336707494	7.343150865	7.319850473	7.311678937	7.259121409	7.292377766
C20ORF24	5.40857806	5.333127704	5.248121147	5.255088307	5.21276046	5.243103754	5.44516433	5.524612634	5.444734936	5.448376824	5.376773045	5.35190851
HSP90AA1	12.01866288	11.8001177	10.38141807	10.30983235	10.57724907	10.89776402	9.875758778	10.11270569	9.281731668	9.360585761	9.398736279	9.352797764
SELENOT	7.337905999	7.236871677	7.03469156	6.93675999	7.026969217	7.002123212	7.069167074	7.068238509	7.028492412	6.969611791	7.010482919	7.015446738
LEPR	7.672738342	7.66534292	7.820344647	7.796035705	7.781528898	7.751807378	7.659707508	7.665119063	7.70313293	7.692508198	7.664645037	7.67011528
NMRK1	5.495138215	5.455991088	5.669807197	5.728651767	5.672830797	5.684905098	5.552104466	5.556160423	5.58999194	5.608510175	5.678268646	5.68540443
IFIH1	6.972949642	6.961745674	7.136347746	7.096733748	7.099243556	7.130462892	6.912284253	6.906797373	6.928444472	6.920410741	6.956762496	6.966543197
KIF1A	8.631474028	8.671237052	8.540478191	8.547898055	8.472830868	8.465638103	8.170265703	8.170304205	8.170331508	8.170260272	8.170497081	8.170324535
FGGY	6.788154479	6.783211808	6.835487984	6.841789258	6.839611336	6.835966244	6.803795861	6.80083596	6.819191515	6.811310757	6.840322772	6.817930789
C12ORF75	6.663710148	6.513450313	6.224845425	6.204110373	6.086264175	6.200704738	7.50315604	7.561654827	7.093472407	7.172748543	6.967315964	6.987743357
UBE2L6	6.471119696	6.370809701	7.126823382	7.137886074	7.004577461	7.06843143	5.563259129	5.565939818	5.568580992	5.571506264	5.567279543	5.569271632
IPO9	8.884752611	8.864144934	8.723629417	8.729192018	8.668552389	8.70658144	8.786766136	8.802842276	8.789290046	8.792879578	8.7375069	8.7610847
DNAJB11	7.144222936	7.112720542	6.743935894	6.66684666	6.700252463	6.771858191	6.630723263	6.669150297	6.528099981	6.549578147	6.517777878	6.516005662
CASP3	7.721509122	7.472981882	7.151400613	7.167202941	7.170848703	7.208758016	6.663904116	6.684165334	6.73149294	6.665051452	6.669724053	6.682674917
RABGAP1L	8.477739725	8.470665065	8.498275421	8.488674876	8.522045138	8.509092434	8.502115217	8.492145709	8.519052229	8.501185171	8.520446168	8.539032045
RAD51C	6.914263106	6.883910707	6.702263784	6.735349735	6.678831618	6.738972385	6.726117014	6.752983146	6.690513089	6.703410489	6.658846121	6.659174596
ZNF395	7.486381151	7.47661061	7.56770639	7.561096495	7.59585301	7.570961882	7.942474305	7.895328828	7.875327631	7.935916834	7.827173442	7.86995255
PEX2	7.361571233	7.280922348	7.239134671	7.230145606	7.179833809	7.178880132	7.273034952	7.272848779	7.393505392	7.345985523	7.285803752	7.288124773
C3ORF67	7.912525772	7.909743966	7.878497839	7.882634701	7.881402402	7.884679482	7.950309626	7.95314855	7.93797062	7.939741796	7.913122103	7.920295408
MFGE8	6.365852434	6.359423746	6.595449381	6.672441872	6.534853054	6.534956743	6.893804884	6.868958647	6.839428218	6.835514028	7.00584907	6.962303339
CAB39	7.880973787	7.849030938	7.688796718	7.636883268	7.51678895	7.490603214	7.663662505	7.640736862	7.539050155	7.494692826	7.322774734	7.323131591
E2F8	6.954267044	6.965096999	6.760951187	6.774132838	6.778864599	6.791280029	6.824904314	6.833597851	6.777082407	6.792531457	6.769147119	6.773973355
TMEM138	6.408655816	6.426605397	6.272483814	6.3047874	6.250630272	6.262398256	6.35541493	6.34925255	6.290542669	6.307650424	6.252282704	6.257566184
CES1P2	5.481971523	5.504404218	5.4248146	5.4248146	5.4248146	5.426498595	5.4248146	5.4248146	5.4248146	5.4248146	5.4248146	5.4248146
ADHFE1	5.939151229	5.941193572	6.022818543	6.027282973	5.983120091	5.988644307	5.9325661	5.93157871	5.932158755	5.934567958	5.935346462	5.932010632
GRINA	7.437063636	7.411617975	8.149109854	8.113249354	8.056983923	7.96159867	7.309473129	7.286932765	7.359701722	7.42167308	7.32657875	7.28673108
DOCK9	9.00319988	8.990190161	9.006916383	8.992285331	9.183647238	9.139666452	8.812555321	8.802745646	8.797196944	8.794545719	8.797644148	8.800391233
FAM83D	7.944107986	7.902165684	7.545997794	7.59511034	7.587432812	7.64390308	7.667267335	7.664162637	7.557274261	7.605205675	7.534608613	7.548915979
MR1	7.934793892	7.93727258	8.006000197	8.015977595	7.988923117	7.990194172	7.92734626	7.926292755	7.95127361	7.938500376	7.947991585	7.949321606
CALR	9.445163235	9.453681737	9.010277801	9.136348497	8.653848532	8.97083256	9.087234608	9.10500211	8.743083158	8.946422725	8.721802796	8.666868304
ABTB2	7.069894013	7.070287234	7.090279172	7.094410451	7.086202733	7.092694803	7.351539623	7.319062369	7.435328267	7.396963415	7.311496665	7.30912475
OGFRL1	7.116173646	6.989015532	6.810504719	6.813444758	6.643776292	6.676401759	7.176107399	7.133635911	7.065230608	7.084547618	6.742539065	6.810570477
RTN1	6.88720037	6.910701354	6.785808519	6.838260914	6.772098686	6.812031857	6.722500262	6.732268771	6.724836403	6.723455929	6.725452406	6.729771123
DCTPP1	6.467054661	6.313249748	5.609056967	5.686006972	5.751500339	5.891173067	6.221175685	6.266935619	6.078778501	6.079319411	6.20487076	6.13711748
PSAT1	7.724799302	7.588914012	7.871814285	7.810009807	8.388500063	8.569989189	7.421640418	7.560397148	6.898381569	6.923042765	6.952802673	6.927823899
DLG1	8.367585519	8.370711921	8.894483489	9.022551333	8.742823559	8.85586443	8.158916435	8.143695622	8.166377922	8.140746051	8.186205923	8.208089736
RAD18	7.733298727	7.692277394	7.442457533	7.428564044	7.475071649	7.51377242	7.736474344	7.770562058	7.702251214	7.692800578	7.60573325	7.636461446
PTPRE	7.720503293	7.720927908	7.77781968	7.777158739	7.763467389	7.751718392	7.815179558	7.801803653	7.775737846	7.786020322	7.783471923	7.795779736
WDR31	6.167730919	6.152363491	6.246302734	6.230760168	6.273003092	6.265400073	6.13315417	6.136267893	6.169250216	6.148272692	6.197111289	6.180306297
DNPH1	4.884765403	4.880400121	5.377665528	5.340659127	5.315201888	5.210533314	4.82885293	4.830681682	4.824574062	4.841548337	4.906277096	4.870605341
ZNF740	7.201233336	7.201415229	7.365991464	7.367151905	7.402151878	7.422606592	7.161652523	7.168903442	7.197163117	7.165640868	7.239786447	7.221587741
PPP2CA	8.362652815	8.22696729	7.742953677	7.668918816	7.728661841	7.800085935	7.901914878	7.926459659	7.741955483	7.743902686	7.693936129	7.662576151
ERMAP	7.184815019	7.189920664	7.199891997	7.211105319	7.221515619	7.225312061	7.240703028	7.241565974	7.256072668	7.252634744	7.279458292	7.28522954
SYNCRIP	9.46508564	9.351675032	8.914443565	8.807664229	8.89150022	8.957044594	8.81805698	8.85418043	8.699408543	8.684670365	8.596685957	8.611990192
G3BP1	9.080419787	8.926604635	8.319373832	8.277905951	8.330890482	8.366901291	7.99145784	7.991838381	7.854440104	7.80385178	7.565233475	7.597397858
SHC2	6.086958902	6.083676626	6.219781957	6.190690686	6.147449438	6.112974292	6.081354179	6.084895429	6.086559074	6.090896483	6.080719346	6.085854696
RFC3	7.461695796	7.3657194	6.847747359	6.858255894	6.895410856	6.962916066	6.968563514	6.985349718	6.801714541	6.846833098	6.721152238	6.768846437
SGK2	6.278907062	6.278859865	6.282542852	6.280570591	6.283562021	6.279310364	6.455099224	6.430307373	6.418004703	6.440143501	6.457025015	6.468984578
NOL11	7.714526357	7.578056548	7.148350556	7.07182792	7.134246309	7.183890878	7.152566807	7.262151682	7.075153721	7.070731288	6.903502603	6.95783361
NIPA2	7.61074998	7.538505241	7.229200319	7.202395745	7.23869273	7.244216307	7.713882475	7.702324534	7.575566369	7.570428808	7.461070827	7.465212796
LBR	8.114390212	8.033058365	7.58163274	7.62981142	7.556274271	7.72429662	7.391003171	7.368999149	7.515865712	7.493518095	7.318524225	7.37245454
SPOCK1	7.130473129	7.128306529	7.229482586	7.174794346	7.18151207	7.178631357	7.287672631	7.27260708	7.234952295	7.241231223	7.259257651	7.249606612
NEK6	7.16095335	7.157299206	7.718289621	7.819974841	7.609192401	7.550718686	7.430122723	7.382755361	7.375883346	7.422269881	7.382112734	7.372732431
PDE7B	7.406140659	7.419657992	7.493543197	7.442297242	7.571969143	7.50932724	7.318782056	7.319836287	7.32217303	7.322564088	7.318512889	7.318590875
JDP2	6.899903805	6.904887058	7.053159813	7.087943629	6.997533156	6.993876573	6.897116852	6.903230335	6.879638285	6.881210842	6.881154035	6.879022736
CCND2	7.745181572	7.736569644	7.987585694	7.996223459	8.053263358	8.109228366	7.475744273	7.472648103	7.479494651	7.472956128	7.485665167	7.482888616
CTSC	8.83002227	8.773112619	8.504948456	8.476606593	8.417664688	8.378826656	8.182337157	8.15427339	8.492771387	8.401319924	8.341295886	8.361285815
MANF	6.091311172	6.061770944	5.721265945	5.634191688	5.652498897	5.710066686	6.702285782	6.793380117	6.607781334	6.62985069	6.558876207	6.527529867
NRBP2	7.088955418	7.087573715	7.455323811	7.458482127	7.333307534	7.237055022	7.40953921	7.360599803	7.539941008	7.579361716	7.703099375	7.704315308
CYCS	8.637815951	8.490806124	7.931396242	7.824023394	8.030489387	8.077962767	8.079957582	8.076303125	8.084185392	8.014569831	7.99626905	8.008974479
TUBA1B	9.708374487	9.574360297	8.17996636	8.432359116	8.204329948	8.7668535	8.581756951	8.67882303	7.942447607	8.171314646	7.75331766	7.755366868
RGS14	6.46618711	6.457755439	6.546903325	6.545339072	6.560300586	6.548158369	6.513102224	6.51043317	6.665728863	6.621765606	6.71993527	6.683489106
METRN	5.316023586	5.275680498	5.602335763	5.531003324	5.607833347	5.592505134	5.311392673	5.301971787	5.280447973	5.341818463	5.435328885	5.311987297
FLJ42627	7.606576224	7.607602709	7.611054371	7.612235634	7.613467971	7.615527209	7.679524622	7.691720425	7.668579438	7.683288055	7.667355223	7.682844381
RABL2A	6.42566781	6.433730724	6.47351249	6.463117949	6.476175189	6.455641238	6.4952941	6.485466849	6.510688544	6.515831038	6.514766777	6.525608958
ABCA7	7.620949402	7.624263728	7.6806805	7.685873372	7.658884165	7.657301053	7.625193472	7.620828823	7.622009561	7.626913767	7.620187665	7.618342117
BTN3A3	6.466503852	6.451757424	6.578426813	6.576317355	6.613960708	6.593010825	6.400364457	6.387937474	6.418403409	6.404866407	6.445648183	6.433503656
PLCD1	6.413415885	6.411290166	6.43769636	6.445539923	6.434121389	6.439542218	6.433954681	6.433366491	6.451283964	6.441592144	6.454862874	6.470093344
MYLIP	6.444367143	6.424379713	6.50355815	6.526013116	6.50362219	6.546170847	6.43128887	6.425457751	6.449739507	6.435725608	6.487000705	6.473383052
BBS2	7.685426531	7.70045589	8.12179193	8.0653623	8.010615657	7.910278008	7.589055176	7.577018677	7.678376605	7.669735242	7.62982117	7.641855403
PLA1A	5.590154716	5.590154716	5.590994538	5.592803856	5.593194471	5.592406722	5.610150655	5.599794626	5.677701896	5.633803509	5.734657336	5.711877496
SURF4	8.491606637	8.458886849	8.00818749	8.023121182	7.938508998	8.00496007	8.731895468	8.676119102	8.510542876	8.524542244	8.240313536	8.225988917
SOCS7	7.983820177	7.990927253	8.051188103	8.047410276	8.047557267	8.063078005	8.0800892	8.071234744	8.0690751	8.064181114	8.06665134	8.070131318
MANBA	6.572634611	6.58413658	6.780928016	6.797162248	6.716489738	6.703079786	6.654452277	6.639185091	6.721139762	6.7131761	6.760736781	6.735133647
MXI1	6.963969606	6.932618826	7.123253592	7.080406169	7.179890946	7.126460715	6.953932693	6.934101483	7.033550831	7.013105629	7.119883977	7.153000822
FAM83H-AS1	6.222642438	6.232387759	6.286648927	6.268393845	6.260989044	6.251419892	6.282220081	6.283175214	6.289760745	6.293149416	6.271115526	6.279689992
MBNL3	8.520800632	8.523332272	8.48662089	8.484289976	8.473245463	8.474822885	8.497884602	8.506840541	8.499727144	8.501165431	8.460022848	8.471847945
HNRNPH1	9.299681218	9.283064924	8.643786121	8.615494677	8.710038718	8.704791927	8.803133067	8.826072586	8.633253639	8.673250469	8.508803951	8.626120689
TMEM147-AS1	5.530830047	5.546635568	5.551606937	5.582106247	5.633301069	5.641478783	5.566767632	5.563850361	5.542684034	5.576575735	5.592012498	5.608933348
PIK3C3	7.987346502	7.94638576	8.180879445	8.144978225	8.147579427	8.104056408	7.890801398	7.902869748	7.917794871	7.907675356	7.891847087	7.898266105
SELENOM	4.272249821	4.281216433	4.485361439	4.490369826	4.399451516	4.402492885	4.420964221	4.388915951	4.422521728	4.456941275	4.581106984	4.478083482
SLC4A3	6.920506063	6.927094675	7.025431393	7.037029117	7.005396486	6.966935025	7.359841363	7.302494176	7.331841386	7.381801382	7.304938056	7.332137462
RPN1	8.645808412	8.530274741	8.155542417	8.116710498	8.046226188	8.102270363	7.869331693	7.926679169	7.835062819	7.808562371	7.656315526	7.627880379
EZH1	7.24962613	7.271146145	7.431452011	7.410030249	7.449665897	7.416550979	7.256941856	7.25815043	7.337526286	7.335010033	7.384540544	7.37954307
KCNAB2	7.574392377	7.579441447	7.679545818	7.69210459	7.649766843	7.620808411	7.566966172	7.568910567	7.568936149	7.563232512	7.565890614	7.561896822
RBM17	7.892600662	7.85636776	7.645295838	7.620971804	7.62429531	7.644285277	7.619435208	7.624869142	7.602399872	7.607070625	7.580749782	7.588758431
CCT2	9.559274169	9.280575808	8.684910294	8.624079289	8.723381741	8.785512649	8.330781471	8.466138322	8.336208591	8.254934366	8.14991879	8.11139157
ID3	6.697586702	6.913724665	6.129167269	6.389153857	6.298732039	6.29300372	6.331383102	6.423005145	6.28502413	6.315938199	6.529651886	6.420191835
FBXL17	7.833353662	7.840171511	7.869119767	7.856920381	7.904760672	7.885088389	7.901403372	7.879369411	7.882318118	7.865289425	7.889159925	7.888168252
SMAD3	8.26855223	8.28270201	8.857692002	8.950384428	8.701779199	8.732323466	9.141630818	9.044971313	9.001706871	9.013911525	8.963604641	8.977109971
CARS	6.991485386	6.919781613	7.364042379	7.329568417	7.293534413	7.290674313	7.011193175	7.050849662	6.899299286	6.889426456	6.869622188	6.872697747
USP39	7.554606047	7.464435073	7.140646409	7.166859756	7.11905981	7.178230919	6.993351432	7.053771873	6.907516841	6.926771038	6.852732232	6.854276569
BTBD19	5.48552009	5.494704765	5.527105269	5.558451195	5.534250898	5.534213473	5.514142078	5.504663487	5.523235492	5.523099638	5.536446728	5.541851573
EIF4A3	7.488014791	7.439265773	7.092691484	7.087832076	6.914760531	7.0198073	7.11882808	7.217902746	7.089647948	7.018519851	6.793667123	6.747205502
EBF4	6.318728303	6.320968177	6.428212945	6.404927009	6.386796426	6.3612619	6.33244673	6.328457077	6.36455279	6.352430068	6.35448631	6.35731237
CARD16	4.368653579	4.371207137	4.459589755	4.482009804	4.42821789	4.422292277	4.356678497	4.356678497	4.356678497	4.3588036	4.356678497	4.356678497
CTH	5.957795454	5.945952531	6.031145552	6.006622772	6.03426952	6.03036137	5.90266026	5.899990638	5.906767451	5.905439761	5.904906563	5.906566443
CALCOCO1	6.984978014	6.99255515	7.385784329	7.533712508	7.290660878	7.309429881	7.026809769	6.982112154	7.219432715	7.169117851	7.313683065	7.303031691
SURF1	5.355392182	5.374635484	5.756931203	5.662722058	5.750693355	5.65346804	5.602649176	5.608121075	5.736109701	5.666581069	5.719017379	5.619505957
RELB	6.262319178	6.227691507	6.380317403	6.29143678	6.45376786	6.419952071	6.328356823	6.298934256	6.325059966	6.291370643	6.316265105	6.319676094
ATP9A	7.8450885	7.8597257	8.278266567	8.274986671	8.102735243	8.049597805	7.838476314	7.820254697	7.936142793	7.881021417	7.865169995	7.863352195
TMEM74B	5.549964424	5.550293165	5.5815023	5.5709094	5.566513374	5.56165321	5.751158276	5.711981441	5.844233812	5.820013693	5.827851959	5.845184508
PSMC5	7.630019379	7.638579469	7.299386463	7.307045933	7.234797224	7.280650327	7.812121812	7.867673465	7.684593466	7.681658142	7.569879252	7.502665202
ATG16L2	7.425317955	7.42312526	7.452046116	7.44006551	7.468006059	7.45489091	7.487376108	7.485367444	7.452527854	7.470089505	7.465888619	7.479303191
COQ8B	7.023570833	7.016551875	7.062179817	7.082799557	7.075502972	7.086606004	7.074823938	7.07105601	7.085633573	7.083433617	7.104454476	7.096269175
ZCCHC24	7.208326101	7.196746795	7.314512178	7.337759989	7.280298477	7.294222545	7.218744537	7.211593888	7.221280191	7.208273644	7.227489552	7.221291101
DPH6	6.832773372	6.833655462	6.877121277	6.849191942	6.917184756	6.872956507	6.826587487	6.844281152	6.831928406	6.843969461	6.839860272	6.848174797
DDB2	6.778651011	6.777712284	6.671291692	6.725538026	6.61150706	6.61804555	6.7375939	6.70669072	6.71071204	6.705884307	6.643365663	6.663585414
NOTCH2NL	7.546570101	7.559646275	7.582345727	7.584955279	7.628864839	7.610105043	7.511743945	7.516925682	7.507362884	7.506239856	7.511922523	7.515732667
FOXL2NB	6.854108233	6.861700318	6.956832536	6.980971557	6.941837481	6.948848044	6.828053726	6.83103047	6.839890075	6.845517919	6.841790492	6.852850038
AGO4	7.628064261	7.638693636	7.755720415	7.75491226	7.70721422	7.697172614	7.746055319	7.739652159	7.804497505	7.779510929	7.778715346	7.809893806
CSAD	6.996791984	7.002636108	7.067207104	7.05091779	7.078383395	7.056026208	7.035452612	7.026708334	7.053343793	7.07053152	7.097877581	7.111991663
ZNF91	7.274361688	7.271529174	7.321852174	7.296318814	7.348342197	7.335138416	7.389818568	7.395801688	7.443477318	7.423112703	7.480142896	7.498723182
DNER	6.623598434	6.649346634	6.662744771	6.633769783	6.599232317	6.583691649	6.863911394	6.864386702	6.82922248	6.799759909	6.734981481	6.71595271
MEGF6	7.879656453	7.919219397	8.212782406	8.329493039	8.12568729	8.071316737	8.072442807	8.066047988	8.02024098	8.040245889	8.002418157	8.008852005
FRAS1	9.102216412	9.139805314	9.443476613	9.591378785	9.33803246	9.402635808	8.950634847	8.956563469	8.983447904	8.973726639	8.979996172	8.980377504
METTL7B	5.359849299	5.367311259	5.370535099	5.374585881	5.380263086	5.38598308	5.472920039	5.496988828	5.480191983	5.483280088	5.522555123	5.535167011
FAM210B	6.750172082	6.700982193	7.033568637	7.002033348	7.143392823	7.111467325	6.5554337	6.552622751	6.662393312	6.623025944	6.844483291	6.815383083
LINC00663	6.107756526	6.110687858	6.141918125	6.126290541	6.133184957	6.119355625	6.13650026	6.136124947	6.187982815	6.175833353	6.192246667	6.201674315
EBLN3P	7.391080501	7.39442354	7.580538625	7.502460055	7.700954615	7.634333459	7.60602231	7.504971204	7.565223979	7.569384545	7.665684248	7.741102989
HDAC9	8.200197651	8.184710493	8.247508003	8.188362225	8.383409028	8.376962169	7.966515122	7.961615015	7.979072016	7.964263463	7.976758969	7.976119456
RALGDS	7.717218468	7.730566792	7.836857095	7.8557757	7.832908762	7.835505202	8.019599078	7.96236364	8.038995001	8.029129967	8.10562211	8.105062117
TEX30	6.133888545	6.048611047	5.848076246	5.79032222	5.836303477	5.874369729	5.936789884	5.97421354	5.932289756	5.911787982	5.871177267	5.853014576
TMEM231	6.623336545	6.633899564	6.794956153	6.724690003	6.838167022	6.785454454	6.457166247	6.445250382	6.466624004	6.462042139	6.460166107	6.462482457
DYNLL1	7.585265375	7.460534047	7.078533195	7.057491908	6.99611484	6.998604213	7.118351249	7.26916568	7.024325786	7.021738	7.02856842	6.985927614
PLEKHG1	7.700316286	7.700605257	7.703413864	7.703616211	7.701464056	7.703524196	7.765020642	7.76950702	7.763891681	7.755622634	7.757295419	7.76356983
NFKBIL1	5.613245021	5.591987317	5.689702125	5.663641897	5.730576594	5.684856454	5.784243283	5.792561541	5.775306065	5.765973736	5.86104532	5.826150958
FBXO45	7.816470307	7.765782186	7.51544923	7.479944573	7.539170172	7.549040222	7.523855473	7.506856828	7.434174994	7.4370042	7.413763358	7.431176488
GALNT7	7.427368046	7.401071472	7.672401109	7.673343409	7.627847036	7.720853821	7.452011151	7.424587624	7.469241405	7.426926747	7.499831984	7.499947126
GNL3L	8.4745061	8.421984125	8.360543065	8.345507519	8.26729239	8.281423361	8.188070107	8.208042904	8.165364956	8.169134587	8.125751258	8.140804115
CEP78	7.73229112	7.702321324	7.476431172	7.457444485	7.483732531	7.530561694	7.445415362	7.427203902	7.390925785	7.412395019	7.376737462	7.387297395
ASF1A	7.037910372	6.917102776	6.556398501	6.55824203	6.586462529	6.669525687	6.616665014	6.654982562	6.539661541	6.509426659	6.507459308	6.521158601
HES7	5.541892394	5.52458826	5.640501969	5.617773566	5.600309727	5.582707887	5.520350579	5.520115276	5.518156687	5.52402919	5.528063236	5.526985546
ZNF100	7.100501099	7.102846487	7.044127168	7.036783714	7.049878618	7.046588923	7.127018643	7.10906179	7.103901483	7.122819545	7.08685035	7.104524892
ZER1	7.013026922	7.036796868	7.222716054	7.267714046	7.185734132	7.166834374	7.146900145	7.119782666	7.191536925	7.158243515	7.202049129	7.192470482
AIFM2	7.113929231	7.113868893	7.094098646	7.118147313	7.053126912	7.066309633	7.266684489	7.297301912	7.268565117	7.277118758	7.239549511	7.229453342
SLC44A2	7.083825072	7.094307005	7.474694455	7.442913992	7.3122067	7.253138235	8.000630689	8.065248481	8.067226387	8.133422724	7.911235812	7.908617836
SPIN3	7.381091533	7.389035807	7.421062179	7.440560956	7.455891071	7.470806178	7.461421108	7.446830404	7.428273272	7.437158936	7.466090252	7.456389452
TKFC	6.970822075	6.958351701	7.134495086	7.135057737	7.099066677	7.062347453	6.97965469	6.976236923	7.031676413	7.014807732	7.021532669	7.016342519
ALKBH5	7.623281271	7.654378121	7.393686858	7.414670388	7.252592334	7.276247944	7.536499361	7.535610622	7.28076822	7.322320479	7.148078868	7.143972535
KLF3	7.828919947	7.831250332	8.018830725	7.926701339	8.063504581	8.035167669	7.747788957	7.716791449	7.809837051	7.772652155	7.803964964	7.825402275
UCN	4.062933979	4.078077755	4.117511885	4.122993149	4.107751927	4.111336359	4.081641984	4.075125696	4.096095922	4.106876085	4.11194117	4.108631018
KCTD7	7.152620628	7.1576468	7.162638073	7.179739937	7.205237742	7.20665878	7.419830269	7.389791194	7.421251537	7.462100971	7.540638834	7.552292814
DCAF15	6.287336643	6.315197112	6.142765266	6.133213813	6.132826011	6.143964807	6.399252299	6.393040551	6.271670641	6.324583376	6.237273193	6.232462771
TENM4	8.545221752	8.545221752	8.545221752	8.545221752	8.545319785	8.545608958	8.634516762	8.626134877	8.662691489	8.659028355	8.676587644	8.674392118
CLSTN3	7.398746708	7.418585944	7.583248366	7.653476642	7.527102337	7.557055337	7.573581108	7.551148001	7.650153755	7.636235309	7.61639249	7.632847085
SNRNP40	7.133136023	7.034223475	6.682968055	6.662511241	6.691645455	6.744630435	6.334743537	6.35318101	6.296378893	6.298917199	6.268077013	6.274464069
CSF1	7.357615107	7.377772867	7.61749894	7.652731454	7.587575804	7.651890488	7.516601445	7.492611597	7.402791286	7.374586578	7.328604192	7.286595464
ONECUT2	8.786217768	8.789917239	8.789148862	8.78639313	8.808338733	8.796976749	8.874872174	8.866778834	8.886246394	8.879919232	8.863004907	8.86727191
EXOSC2	7.27938552	7.192128269	6.942589114	6.89466733	6.876910652	6.932436651	6.775424434	6.787064481	6.665797674	6.682395856	6.611687709	6.621155562
KANSL2	6.90845277	6.865639102	6.732577558	6.737415813	6.692494683	6.712066206	6.732350781	6.761499352	6.691394475	6.716051767	6.658968763	6.677611576
CENPO	7.374167184	7.382246294	6.972322984	7.014267001	7.030097053	7.110128762	7.233555259	7.246423207	7.070003579	7.121370057	7.092823568	7.095617164
LAMA3	8.33193276	8.333104546	8.433767382	8.453074344	8.475241139	8.436953968	8.216951581	8.212104202	8.203715745	8.206206789	8.204016909	8.20606448
PLPP3	6.56252195	6.544383982	6.589470777	6.574647845	6.628324778	6.620408237	6.538830112	6.532795319	6.531584509	6.525517953	6.544145095	6.525344852
CDCA4	7.18719701	7.070874394	6.569952759	6.536031484	6.654727604	6.714881101	6.393555918	6.387303802	6.339480336	6.357960587	6.306358285	6.30243403
PAPLN	7.388665405	7.388420431	7.400444096	7.399808344	7.38995035	7.390578309	7.576825156	7.538974323	7.77049947	7.741751001	7.75283375	7.770138127
GLUD1P3	6.79809688	6.801906377	6.812426772	6.811411126	6.822826201	6.815668239	6.837121688	6.824919394	6.830903686	6.842257334	6.856649717	6.871382607
MRPS11	6.623833272	6.5319157	6.453246956	6.485550623	6.411443622	6.431295796	6.49610452	6.50657966	6.495130419	6.49922852	6.441833699	6.445130389
FZD8	6.512728868	6.514993094	6.465225748	6.454692583	6.468631802	6.460843173	6.506706205	6.51137354	6.501323846	6.492878498	6.483969906	6.476785811
POLI	7.813279241	7.804573768	7.883415799	7.855930154	7.902937444	7.857890766	7.785645585	7.781032309	7.791625106	7.786583797	7.792790182	7.80690657
TARDBP	8.356739177	8.34263124	7.881508737	7.875626692	7.899205982	7.968917499	7.727691503	7.748371043	7.655573032	7.629423309	7.612492227	7.618311627
EXOSC3	6.785316177	6.700858391	6.312467202	6.275691727	6.299076693	6.389340086	6.220011746	6.287416079	6.106679627	6.140321021	6.074052883	6.105182226
EIF3J	7.77871353	7.719679854	7.416338524	7.291816089	7.351740718	7.307705803	7.394051263	7.424218567	7.29431322	7.248434394	7.180081203	7.197481448
ABCC10	7.589119476	7.591543598	7.665706517	7.644188356	7.641968672	7.643035509	7.635341151	7.630142073	7.646936491	7.646852083	7.628058297	7.637844958
STIP1	8.762291166	8.689263282	8.056241085	8.00199714	8.064306916	8.124203486	7.953514243	8.0672783	7.65026351	7.772051436	7.620802935	7.593869057
PCYT2	6.835818876	6.819492933	6.871110533	6.908000631	6.905486799	6.916970672	7.184875333	7.172970346	7.096038146	7.135479171	7.14184741	7.125517503
UNKL	7.555005384	7.579826601	7.490365653	7.500820348	7.482465366	7.501768704	7.63730983	7.672231886	7.604610198	7.630546198	7.560190105	7.55920775
PCMTD2	7.010838835	7.02735475	7.25271826	7.227642317	7.270515344	7.240199677	6.958352318	6.926774235	7.039856036	7.008222076	7.057120303	7.091344351
FAM103A1	5.562013958	5.529210441	5.540112483	5.517923022	5.479307608	5.46299258	5.596327841	5.60335281	5.593670489	5.592483428	5.514764949	5.50942799
PLEKHB2	8.479323311	8.433024003	8.39056241	8.315335087	8.023994431	8.024911398	8.847083637	8.835865388	8.822095941	8.810471239	8.23840712	8.242143014
CDC6	7.441727616	7.366860821	6.62935453	6.644300709	6.714900969	6.801749586	6.855184565	6.920637003	6.61319336	6.663940372	6.542839454	6.548170756
MCM4	8.892885879	8.800822917	7.691628851	7.725032518	7.930865144	8.104959676	8.267285113	8.294341011	7.917980271	8.046897301	7.838840046	7.825979642
MEGF8	8.363302578	8.356967187	8.483224106	8.527547781	8.449432679	8.476738837	8.520935128	8.508267299	8.57646815	8.577591514	8.605705812	8.590760959
SZT2	8.871683006	8.879620778	8.902675197	8.897200205	8.904222508	8.897925433	8.962524969	8.970526164	8.948858944	8.960443957	8.953668317	8.961375548
TBC1D9	7.22326513	7.223181955	7.216889104	7.219332221	7.217591603	7.218517684	7.484394852	7.456391432	7.650985893	7.579237799	7.557128382	7.544129839
PSAP	7.866865714	7.845691628	9.139068698	8.991978744	8.843384052	8.603660994	10.83106306	10.65909622	11.5959008	11.32881301	11.53689646	11.34837296
CDC25A	7.298695162	7.290859247	6.871646823	6.866083775	6.898135854	6.963544827	6.952988874	6.98449228	6.803829603	6.839554116	6.798756024	6.795161109
TRMU	6.347840386	6.369494622	6.218910822	6.248977091	6.211515329	6.229300154	6.38308749	6.412640763	6.3013106	6.336890928	6.292055488	6.321532085
DGCR8	7.40020041	7.400695091	7.335657649	7.282012153	7.296388413	7.214199967	7.460400131	7.470590964	7.39999187	7.400223341	7.365879497	7.372435766
SYNE2	9.503395884	9.512104581	9.513911099	9.523013926	9.567030457	9.584250968	9.550203148	9.562168783	9.697668324	9.687019148	9.668511462	9.698728495
EMC8	6.479885876	6.405446148	6.222758988	6.200324658	6.16984989	6.207387335	6.275452681	6.325594241	6.235917926	6.234663675	6.138268759	6.158965958
MAPK14	7.922467148	7.950557192	7.882636949	7.902199301	7.754415275	7.758039651	7.885942633	7.885292212	7.828799006	7.818210544	7.703234901	7.717868049
TUBB6	8.450123395	8.348396551	7.631571749	7.79832952	7.604560588	7.764212593	7.406408906	7.513224189	7.071762715	7.183227099	6.951789711	6.991394632
NBEAL1	8.074386938	8.077042551	8.091933668	8.112962073	8.12123841	8.142951886	8.147554985	8.147265339	8.172413876	8.181946935	8.19833397	8.221072524
TRAPPC9	7.162588476	7.164856919	7.436409202	7.405904015	7.371831439	7.291368251	7.085678739	7.075145695	7.112321672	7.100135441	7.114588849	7.100455873
NOV	6.143095612	6.14283631	6.156731382	6.161757461	6.148477233	6.15041347	6.80025209	6.78240921	7.027507078	6.936652488	7.082553237	7.066213301
ERLIN1	7.361041686	7.374854607	7.162560361	7.150541683	7.112249759	7.142940401	7.141308252	7.138913699	7.05826316	7.087238479	7.044829583	7.063706415
ROGDI	6.58049386	6.572005347	6.633732809	6.64625628	6.624490884	6.635030989	6.644106484	6.64804525	6.649816832	6.665714407	6.671212619	6.680994255
LHX2	6.070612993	6.082455154	6.055762041	6.052329988	6.058868109	6.057101422	6.283975024	6.309685438	6.229613479	6.283633736	6.26102761	6.245647923
COX20	6.559205355	6.52616941	6.409705049	6.429017073	6.387447503	6.423588139	7.019380958	7.032159501	7.156486962	7.084055995	7.104912733	7.126939607
GBX2	5.26808488	5.302975526	5.255761153	5.24993614	5.237659359	5.251724237	5.275197575	5.275654277	5.29622459	5.289082947	5.261361606	5.266412368
GRTP1	6.324584864	6.324584864	6.325089669	6.324584864	6.326412576	6.32503631	6.400131918	6.407138626	6.430069467	6.438466095	6.395304651	6.4002919
LGALS3	5.421592053	5.349506347	7.051805246	6.974223852	6.308101934	6.034876617	5.525083941	5.576787075	5.636832092	5.620752854	5.637037662	5.65938097
CNP	7.885522535	7.843610763	7.688662909	7.726350919	7.643191483	7.664586963	7.610984143	7.62615525	7.597734207	7.578065702	7.567185356	7.533412155
MIR3936HG	6.087810002	6.093361549	6.120672595	6.136022468	6.109688334	6.121356797	6.109438653	6.114793287	6.125244219	6.130421767	6.16952533	6.162150522
KIF26A	7.526355144	7.526514407	7.520500051	7.521853844	7.521542728	7.520301077	7.625879253	7.644373997	7.640493261	7.640875163	7.595786272	7.589232168
BCKDHA	6.310778092	6.280356207	6.553789241	6.53906789	6.530137346	6.454125997	6.361684633	6.343902839	6.431278467	6.441776271	6.499991754	6.452152222
MRPL35	7.425308679	7.361585007	7.009348237	6.987327007	7.049198681	7.073267346	7.011454833	7.029390869	6.925750082	6.930786367	6.851669551	6.893698767
GDPGP1	5.219319946	5.208990238	5.220042162	5.24629247	5.241026004	5.249036454	5.268855666	5.276524899	5.285788185	5.281494545	5.26066597	5.267270781
BAZ1A	8.571782965	8.501306579	8.175244893	8.151537021	8.176683084	8.213189016	7.824018938	7.802158626	7.809827426	7.80930133	7.722754805	7.736530745
ZNF419	6.165389815	6.146898721	6.273490356	6.292265669	6.275330261	6.304186463	6.120108107	6.116118025	6.125856309	6.147334074	6.124039973	6.127499294
PYROXD2	6.539796346	6.537635855	6.567705425	6.565870445	6.552858024	6.55146261	6.56978985	6.574415211	6.582156756	6.595280093	6.599095395	6.602019361
ASIC1	7.08104892	7.07860672	7.237939211	7.232058672	7.184662423	7.158988676	7.036419234	7.038636741	7.037103855	7.03841486	7.040397155	7.03814866
DNAJB1	7.717521852	7.693546193	7.050090595	7.038068017	7.157897661	7.140211007	7.729386353	7.776059888	7.314021678	7.353670834	7.360924366	7.28630625
CMC2	5.311297088	5.185612274	4.751476636	4.788514553	4.801224815	4.899016482	5.058621878	5.208248489	5.072257383	5.077675938	5.08457987	5.057598815
TMEM143	6.660405344	6.655600532	6.678440978	6.685025616	6.704119826	6.703727196	6.663322944	6.66065296	6.657552714	6.658445443	6.670766421	6.673158725
DENND6A	7.187012806	7.179830653	7.353840153	7.276154475	7.333599714	7.313597225	7.303675969	7.282437902	7.392316402	7.361893355	7.346087299	7.341339289
C5ORF15	6.671886393	6.610835872	6.829095566	6.794422956	6.886409179	6.991379857	7.53936189	7.491013894	7.568377297	7.504603385	7.575121586	7.594141084
SUMO2	6.532165373	6.352839103	6.235301967	6.100998556	6.04982821	5.98982425	6.313936076	6.309972695	6.381435263	6.232335846	6.034324631	6.04079373
SRRT	8.01206291	8.00843006	7.348423663	7.38918027	7.437041684	7.539462571	7.409880037	7.428453887	7.169122951	7.260261959	7.132459442	7.168299527
CSF2	4.420915296	4.416218381	4.416938482	4.413441396	4.523526134	4.487058866	4.534633475	4.536598811	4.430413131	4.445926129	4.431608303	4.419688688
PHYKPL	7.101029879	7.12212397	7.269714668	7.270652991	7.243998044	7.22505043	7.021227427	7.022013282	7.022149485	7.021207348	7.020449246	7.020966342
GSTM4	6.059518331	6.051770497	6.114368214	6.11285007	6.106491895	6.104425409	6.056247051	6.05758941	6.062875717	6.070190778	6.082084782	6.079000164
ICMT	7.889131183	7.858276257	7.6732041	7.611340376	7.605138818	7.607663609	7.451548561	7.474193489	7.381729469	7.379014245	7.331282842	7.330489557
SLC25A17	6.569105676	6.501286813	6.448157922	6.450928416	6.391939399	6.375725927	6.513098768	6.562632039	6.507649687	6.513127677	6.40145323	6.427902376
METAP2	8.481547561	8.326394593	8.073220554	7.991789297	7.977531825	7.981386731	7.486213463	7.508503291	7.456639818	7.394667448	7.348881531	7.356740658
NUDT21	9.1210237	9.002384565	8.673885675	8.526550388	8.549430745	8.503624589	7.83448166	7.803086981	7.709101888	7.697525042	7.502725233	7.564450734
ZNF627	6.402404809	6.384740211	6.479016383	6.491048149	6.500726486	6.491751615	6.564259849	6.558380775	6.701709611	6.632312765	6.699484772	6.675467559
EFHC1	7.469189664	7.49390433	7.587354428	7.580545708	7.566978958	7.589948061	7.553818749	7.5517196	7.551797317	7.54449408	7.544887977	7.561089025
HMGCL	6.504798408	6.489534995	6.678462196	6.713688304	6.648416002	6.625707004	6.471975246	6.470281303	6.517775585	6.513030479	6.524208468	6.51847444
PTX3	11.18694497	10.90676305	10.40092	9.6965512	10.24257826	9.901750324	5.774628489	5.771128642	5.795340116	5.761958755	5.754375684	5.749947385
JPX	6.798422515	6.809279229	6.90045241	6.899284017	6.957235748	6.914548731	6.738645085	6.744725854	6.754476865	6.748824605	6.762779466	6.781012137
AKAP5	7.495917987	7.496125917	7.473048796	7.47440793	7.470854902	7.47480237	7.502136413	7.492087978	7.550944278	7.539370286	7.556370884	7.550975053
MIR663A	3.311567227	3.166749086	2.437610783	2.407049615	2.296692857	2.563596762	1.785495139	1.784100954	1.750526424	1.80593604	1.781469313	1.605487541
PLS3	9.171295082	9.034610438	8.923516191	8.998821303	8.577692138	8.609862745	7.710206799	7.77590916	7.828601013	7.749442008	7.537246619	7.546316553
ECH1	5.555883668	5.542339885	5.637790675	5.635585109	5.607498505	5.617222251	5.818935475	5.813166239	5.809440681	5.817021239	5.806621392	5.798299382
SEMA3E	7.57439893	7.555124218	7.518291351	7.537855313	7.519118835	7.532748976	7.710689822	7.677326134	8.079940324	8.053210406	7.952755795	7.988415807
ERI2	7.184131267	7.170781829	7.07609773	7.080749847	7.072398291	7.095762371	7.189696861	7.195934494	7.172782759	7.170557616	7.138763661	7.157564062
TPT1-AS1	7.003246168	7.004166104	7.034624619	7.019427055	7.024653396	7.015910971	7.048569964	7.048014686	7.051210169	7.058758274	7.065483853	7.081640389
PAWR	6.904275296	6.823836531	7.162988611	7.216025718	7.335273878	7.281388634	6.46532741	6.418060361	6.434972317	6.487867515	6.562993775	6.579158241
TRAPPC11	7.352506978	7.328095919	7.594047209	7.528269375	7.567115402	7.534410311	7.29125217	7.298489141	7.35480339	7.344521164	7.340161728	7.345153498
RFC2	6.712018936	6.621657662	6.082102928	6.075737246	6.119556127	6.206498017	6.084360706	6.170671103	5.948758143	6.028944478	5.831018957	5.872968493
SNTB2	8.472762303	8.444887707	8.342349611	8.281818719	8.297198494	8.303903856	8.194630811	8.189679872	8.155115846	8.161720434	8.135988994	8.138376438
CALU	9.256404897	9.269545663	9.121872179	8.976940324	8.851221564	8.784622941	8.940966612	8.93721398	8.778269719	8.785008734	8.583659981	8.58377604
OSBPL10	8.050098347	8.044770716	7.986369115	7.98341829	7.994554768	7.992536735	8.415093844	8.414244218	8.245582196	8.284425384	8.182679586	8.19235866
PSMD1	8.674342375	8.575844019	8.196576911	8.266937548	8.033520291	8.164949778	8.187457994	8.270552734	8.028820866	8.064273767	7.747099492	7.769256881
RERE	8.233122026	8.246899862	8.29452416	8.312584473	8.357911905	8.372899945	8.192812	8.178292001	8.202470029	8.202660237	8.22711015	8.234861926
PRKACB	8.223920244	8.178777555	7.798373486	7.802869943	7.82929779	7.919541733	7.505129205	7.495240399	7.541312721	7.527879826	7.532577187	7.556122709
ENOPH1	7.144070214	6.935297019	6.548489536	6.442316047	6.599963569	6.602536503	6.364533216	6.366424917	6.291435503	6.282449359	6.219141802	6.243881719
LINC01137	5.282403309	5.287406106	5.297797238	5.3098049	5.300219054	5.307225242	5.340740584	5.354991094	5.34728711	5.370830263	5.360749804	5.356388617
CAMK2B	6.955020071	6.956767974	6.96249203	6.957444402	6.960549606	6.959309922	7.005687878	6.989188386	6.997007214	6.999654824	7.018977426	7.027372669
SEZ6L2	6.63792813	6.639106689	6.807275197	6.81069001	6.727597727	6.709770957	6.878096911	6.880902881	6.949028601	6.917039007	7.028626586	6.96431806
PICK1	5.902774174	5.902712916	5.906142325	5.907772441	5.907592535	5.903902134	6.235057175	6.244113912	6.266636662	6.309406753	6.227181474	6.25650574
EBNA1BP2	8.506532106	8.394332154	7.596348625	7.553157564	7.712566005	7.795996832	6.798541986	6.905241534	6.554521403	6.554678832	6.694853082	6.655925159
ZNF33A	7.78473541	7.796908351	7.855763082	7.838909095	7.880129497	7.850430576	7.99690096	7.989565395	8.021023962	8.026444372	8.037007629	8.076875558
JARID2	7.64604074	7.644194079	7.650796866	7.655397437	7.751767198	7.770815674	7.602025272	7.60336251	7.578484951	7.574339473	7.611633454	7.607320259
ZWINT	7.254151627	7.252034376	6.177982515	6.276964039	6.349127717	6.543084404	6.540193478	6.550593885	6.207750857	6.319870715	6.160111816	6.181867403
EDEM1	7.886175971	7.893136879	8.105974026	8.022250831	8.144412464	8.084921368	8.440332797	8.405229872	8.297660928	8.329684673	8.269047746	8.253131103
VASH1	7.472914288	7.4749063	7.554966164	7.538516137	7.522682131	7.499409923	7.520739094	7.507065504	7.541985184	7.540218202	7.525730592	7.530381045
ANO8	7.023897262	7.018366955	7.055459214	7.056678115	7.051695185	7.044699278	7.207333855	7.199056719	7.234831684	7.260302076	7.208726221	7.199001896
ALDH3B1	7.366263852	7.37278934	7.534089538	7.591967906	7.43393722	7.428672794	7.589500168	7.576087909	7.632240275	7.668754613	7.645816707	7.664699488
TSPAN10	6.38866217	6.38866217	6.389145046	6.390693269	6.389536608	6.390388731	6.40384099	6.400165061	6.42827146	6.423084504	6.483313452	6.459890234
RETREG2	7.311242392	7.299626675	7.525301556	7.531399351	7.489494302	7.502893476	7.769534642	7.73105488	7.801882364	7.774817747	7.801968614	7.784156196
COL4A3	7.771562978	7.771734036	7.774891624	7.773120451	7.772736092	7.772225088	7.804466099	7.796273563	7.829205734	7.825743658	7.829895424	7.833858846
CS	8.431069879	8.447324767	8.106590063	8.151644826	8.024142167	8.040634795	8.629563512	8.577543884	8.687915607	8.692138906	8.549576632	8.539563145
VHL	7.514442788	7.503898938	7.671102885	7.599453407	7.754661306	7.769360882	7.907080577	7.821680462	7.801926034	7.763201296	7.85632943	7.859582688
KIAA1211	7.859562298	7.838693564	7.952548954	7.915465456	7.955383884	7.925596904	7.869867883	7.857906671	7.948602337	7.926959372	7.923917562	7.918056137
DDX24	8.199487687	8.146840545	7.885022214	7.91505841	7.717206682	7.829345028	7.167693043	7.221652096	7.140210113	7.118989843	7.119875979	7.085651035
PAXIP1	7.362504372	7.33790966	7.250040169	7.247080973	7.220349075	7.243974189	7.228454907	7.226700426	7.22007852	7.229592238	7.199810076	7.203179098
PARD6B	7.022837896	7.01639268	7.069544592	7.09963994	7.072112926	7.103866481	7.132302822	7.114829419	7.313719859	7.264287342	7.282189836	7.296413262
VPS28	5.765444381	5.773123667	6.301592779	6.208383249	6.286713428	6.106954702	5.727915997	5.728157066	5.735340692	5.729102569	5.741969731	5.704426741
PYCR1	6.980050213	6.935069967	7.244712847	7.161005706	7.266238761	7.27612483	6.574575736	6.620765923	6.556337465	6.56961896	6.536692245	6.534235059
USP9X	9.120819428	9.152210373	9.403995069	9.459043417	9.430838245	9.478142531	8.932166518	8.943452616	8.949701174	8.925020364	8.947076846	8.943525371
HSPB11	6.559877324	6.505646722	6.402171877	6.460036468	6.390216942	6.423146531	6.533760534	6.565223564	6.493554628	6.501801625	6.478997473	6.502156029
MEIS3	6.941893264	6.937450688	7.06611238	7.055716489	6.987692683	6.975444211	7.038587016	7.028629935	7.056262077	7.056704681	7.040142035	7.050351122
PMS2	6.490777862	6.475828013	6.692512354	6.666475936	6.671605882	6.628155416	6.495726155	6.499530689	6.534202206	6.540252832	6.53870267	6.530073637
TOPBP1	8.137901487	8.12561638	7.701991823	7.70031507	7.74686357	7.83477435	7.794314335	7.8360787	7.70806317	7.734103011	7.657689383	7.65942818
LOC100130357	5.970801284	5.973312592	5.98037274	5.977091242	5.986513277	5.980533804	6.016160132	6.015163298	6.033506218	6.04292096	6.026644545	6.052994359
TSPAN14	7.783372423	7.831323683	7.61767975	7.634845231	7.600097897	7.639057902	8.143083345	8.116530374	8.313013015	8.259878076	8.172691884	8.092482733
GPR137B	5.929654155	5.920111398	6.026016665	6.01778687	6.089440504	6.065667824	5.997254456	5.969114876	6.15058227	6.122370801	6.163935622	6.162560762
CARF	7.742161015	7.74296554	7.766369203	7.764445436	7.755002	7.763729729	7.777298421	7.771808716	7.801522069	7.796490561	7.787381979	7.809452681
CADM1	7.183628579	7.167388103	7.179886413	7.164127409	7.251666334	7.255983573	7.663369255	7.609324806	7.95788353	7.891114113	7.794538805	7.822149898
RTL8C	5.876835167	5.872914317	6.363376627	6.504567726	6.243412068	6.320659826	7.072529114	7.105846266	7.132717103	7.131663932	7.181966218	7.125581197
PDE5A	7.68363658	7.676877093	7.733112369	7.743611033	7.75878949	7.792710494	7.619550036	7.618012316	7.625914867	7.624747338	7.631550131	7.633618307
SCAF4	7.72139446	7.741681564	7.604847346	7.630871408	7.564123701	7.567889275	7.57080768	7.587725918	7.536681745	7.559412049	7.479197096	7.48221319
PPIEL	7.001107719	7.005491	7.03265229	7.0344627	7.0359956	7.033080162	6.988624505	6.991189	6.988033898	6.99329592	6.991678856	6.990838943
OSBPL11	7.339674466	7.340560042	7.217868853	7.202350073	7.209639263	7.199058708	7.208958721	7.196309406	7.267722152	7.228917523	7.208731169	7.229054376
YRDC	6.413413684	6.367405332	6.276475454	6.141889548	6.1275883	6.090348713	6.298661097	6.277026355	6.181401532	6.1838822	6.081176205	6.01096399
PLD6	7.1917183	7.166949857	7.051165581	7.002333708	7.002773861	6.979650525	6.850811438	6.8782591	6.835405304	6.85018093	6.802396505	6.803536542
MTMR2	7.901330103	7.879458971	7.616199631	7.637783868	7.606161427	7.683142498	7.599496775	7.60284358	7.620849299	7.600691038	7.562603585	7.545737619
ITGAE	6.953771141	6.912193218	6.861823209	6.886570501	6.829910361	6.862749628	6.811884317	6.816821683	6.805342743	6.801274488	6.793920033	6.8021016
ZWILCH	7.265390452	7.167863528	6.701171023	6.709513668	6.788035374	6.88155895	7.158628373	7.18561492	6.998280084	7.030765059	6.940108446	6.958877151
PTP4A1	8.952723626	8.903877181	8.834469007	8.656399717	8.501732374	8.40575026	8.39837301	8.37442067	8.38476692	8.303209582	8.005684557	8.020291374
ITPKA	5.683281228	5.673345615	5.665304463	5.670529178	5.658350366	5.662481002	5.773279665	5.791526054	5.74729609	5.760622095	5.764949047	5.756375428
ST3GAL3	6.775828404	6.775321291	6.871441261	6.851379054	6.854559214	6.843481924	6.765680449	6.7577291	6.783543143	6.785773408	6.783062023	6.786380209
SUPT3H	7.066242197	7.06455815	7.123244825	7.09061907	7.147755775	7.10995962	7.091078865	7.086369458	7.076866842	7.073226203	7.088198041	7.091724556
SLC25A19	6.620062923	6.591673071	6.378690904	6.373793271	6.394791207	6.397463851	6.288622948	6.291937221	6.259952731	6.269546246	6.241487043	6.235331224
MTRNR2L2	4.815110098	4.822928828	4.830817109	4.837675052	4.836919401	4.830284666	4.86145297	4.851388773	4.872918469	4.84279091	4.867806666	4.869596528
PCGF5	8.053273582	8.028614735	8.031501074	7.986965528	7.94796177	7.932065941	8.10649846	8.089148904	8.104853139	8.083368911	7.9839178	7.994980513
NUP188	8.547411253	8.551499644	8.111663338	8.115995774	8.09529627	8.175094462	8.026937717	8.038572206	7.851109405	7.898816558	7.766405235	7.773514657
AIM2	5.409124159	5.378855837	5.474120216	5.459273826	5.481559065	5.523668137	5.327631577	5.327631577	5.327631577	5.327631577	5.327631577	5.327631577
LOC100294145	6.907226132	6.877861423	6.795408724	6.776203108	6.776327856	6.802600852	6.935567473	6.923423847	6.885999636	6.891590909	6.946085598	6.954582319
SMIM13	7.403884544	7.370255351	7.290994153	7.274763365	7.242056039	7.242072492	7.226397648	7.194836214	7.226498204	7.205073699	7.151962308	7.150953857
BRCC3	7.044162754	7.020073281	6.787469422	6.78322213	6.780571176	6.826183876	7.019639539	7.015846633	6.989579153	6.975401537	6.941766803	6.979404331
TNIP1	7.980627992	7.788797474	8.107856216	7.960905537	8.367397202	8.3738557	8.461922844	8.385480809	8.665935181	8.523229	8.464975697	8.412020675
KPNA2	8.633448501	8.53980682	7.349857406	7.611798657	7.557374438	7.985816373	8.232538051	8.308643816	7.860573561	8.018831612	7.834284002	7.865341155
CITED2	7.035034865	6.976274384	8.125602606	8.173271737	7.736385807	7.659810016	6.87415282	6.765667045	6.987956293	6.838633399	7.002060245	6.911699886
TIMM10	5.325185275	5.237432141	4.691232351	4.72612307	4.785595657	4.863939678	4.94598842	5.048308272	4.956447685	4.930450068	4.916645065	4.828904127
GRAMD3	6.667745947	6.669331516	6.672870219	6.673700711	6.671042671	6.678051574	6.765186115	6.753608013	6.764594015	6.753984155	6.77981108	6.777663894
RTCB	7.390044649	7.232503076	7.04491465	6.980852069	6.914161511	6.94908076	6.987781673	7.052793767	7.039116901	6.96951968	6.840937365	6.785166691
TFDP2	8.213868706	8.190957045	8.316627811	8.284297051	8.316617914	8.297222099	8.208666493	8.196605982	8.285229802	8.25470797	8.301125655	8.30127493
IRAK2	6.648105097	6.639110307	6.691708103	6.667933287	6.773953297	6.752725624	6.757059294	6.742248838	6.667077056	6.670072796	6.645659409	6.617421394
PATJ	8.125042331	8.120168344	8.182727638	8.181953138	8.175996649	8.158801688	8.548727779	8.562281907	8.744767653	8.699635963	8.768934929	8.810207494
LMO7	7.98701316	7.989928492	8.02240954	8.031209968	8.011117795	8.02266567	8.057303955	8.065399253	8.032422664	8.042068881	8.029506063	8.043145176
DPY19L1P1	5.692118242	5.691565408	5.71366796	5.699218321	5.72147031	5.703676863	5.748346893	5.740101844	5.729263219	5.746720248	5.732663328	5.743986499
STON1	7.290772062	7.289161542	7.34481302	7.331948635	7.349319496	7.331444177	7.264046249	7.261663204	7.268592335	7.26537095	7.267686888	7.27132958
PCDHGB2	6.992488253	6.992557877	7.023296045	7.01618471	7.022304709	7.018040167	6.978134639	6.978903886	6.980884353	6.978730389	6.979874224	6.979854915
LHPP	5.782235894	5.778741727	5.908558326	5.854028359	5.843605389	5.819045333	5.792772564	5.792193439	5.804899869	5.81188801	5.815811777	5.80695649
TRA2B	9.013785087	8.910211211	8.543420858	8.488634194	8.592632792	8.599665057	8.396147708	8.428508049	8.297541036	8.304471572	8.253589147	8.28018791
SASS6	6.978383883	6.948649519	6.812405476	6.809499873	6.831525339	6.841272803	6.889333776	6.895380479	6.844498902	6.872274897	6.823255462	6.842261073
ORC6	7.368520495	7.327752411	6.81658138	6.844069643	6.884676292	6.989318614	6.806601913	6.824579214	6.735262543	6.751013025	6.7197189	6.722621682
PHTF2	8.196390314	8.165750607	8.007816051	8.073611267	7.966416896	7.998061493	7.871337211	7.87089274	8.006271586	7.976533497	7.966316152	7.969654284
CCPG1	7.823299373	7.819135881	7.866062864	7.827869032	7.867454644	7.848207808	7.850893397	7.856918949	7.869493604	7.85239964	7.872750098	7.873188328
GNPNAT1	8.317934443	8.157863488	7.836934264	7.689986218	7.840790011	7.77160084	7.146597543	7.140603603	7.115572321	7.127168234	7.035676487	7.041192281
NDUFAF4	6.839303341	6.763066279	6.4273017	6.420879432	6.506601991	6.512275765	6.602115471	6.651658368	6.622990867	6.545558767	6.634792599	6.614243844
KIFC2	6.629662766	6.634670455	6.999706088	6.993036873	6.84846979	6.800044968	6.845205118	6.838702277	6.746605811	6.830100163	6.791575879	6.827963213
HTR1B	5.029897006	5.024343748	5.084086725	5.082411732	5.094082245	5.085421854	4.992981867	4.992981867	4.992981867	4.992981867	4.992981867	4.992981867
METTL13	7.111673251	7.081267838	6.960827802	6.972716077	6.899899916	6.937448928	7.192273781	7.236447494	7.204618556	7.171232754	7.090987132	7.069967266
RNF217	6.203419785	6.222439054	6.32391069	6.305320637	6.312512283	6.333779219	6.260845769	6.257083673	6.258459137	6.269572789	6.276122404	6.289481535
TEX10	8.042444356	7.908048748	7.465453435	7.432618804	7.550803122	7.570306686	7.365843912	7.39114316	7.484308818	7.462857129	7.398065553	7.383046825
SLC22A15	7.103128171	7.106084697	7.147007254	7.134218932	7.129521331	7.119965676	7.206993983	7.221642023	7.204613607	7.209794898	7.202543245	7.211232636
MYRF	7.437287474	7.434948389	7.619471981	7.699776005	7.52699192	7.545209785	8.078970706	7.991127346	8.2898312	8.252651139	8.208242353	8.211224201
SNORD7	1.383271874	1.397536974	1.429081731	1.415555455	1.438404543	1.46420703	1.433110717	1.450391149	1.383271874	1.416297397	1.413464739	1.383271874
CTSF	5.807081513	5.806021434	5.917099956	5.888421875	5.909484802	5.868661566	5.764665473	5.764665473	5.764665473	5.764665473	5.764665473	5.764665473
RNF219	7.135894213	7.08445621	6.937938391	6.892046114	6.940122922	6.940865568	7.064265524	7.069913696	7.070580758	7.057876061	7.01327534	6.986357113
SNX3	7.720313305	7.62245049	7.128582077	7.085016683	7.124116627	7.091992316	7.580586942	7.629534421	7.264972492	7.29965329	7.052572222	7.084206069
IRAK1	8.353027539	8.367028628	7.988833424	7.940820961	7.853081714	7.933018625	8.550476373	8.589359242	8.235380067	8.326127617	8.072632619	8.043133825
RBM43	6.834232043	6.824648996	6.885771298	6.886223133	6.907381309	6.92002624	6.836566297	6.812296062	6.817636087	6.827711032	6.839169913	6.852147113
PGGT1B	6.457380053	6.440551402	6.410493042	6.392269147	6.35440014	6.35042983	6.481706756	6.465613936	6.481964695	6.447630797	6.409649383	6.408779127
ATXN7L1	7.796442999	7.796875675	7.837216935	7.844589104	7.835840667	7.835568375	7.777269091	7.779524413	7.782578921	7.778073708	7.78260236	7.782128891
MIR3176	1.494082629	1.640739983	1.402072657	1.37600011	1.347895265	1.375176417	1.569746417	1.50627722	1.350175389	1.443819556	1.369543858	1.363760239
KC6	5.556561213	5.558585548	5.614403263	5.596613618	5.615299274	5.593484681	5.534585079	5.534585079	5.534585079	5.534585079	5.534585079	5.534585079
ACAD11	6.734442716	6.724268617	7.125979868	6.977485526	6.942381211	6.858367735	6.764827203	6.766308179	6.788979559	6.787888783	6.794584746	6.784769804
CHRNA5	6.842244974	6.821981953	6.710343323	6.701941907	6.715937219	6.730865112	6.744824309	6.753267659	6.705577091	6.712572208	6.719844433	6.728926384
HEBP2	5.708310981	5.598011104	6.007800226	5.98466795	5.996872517	5.904745474	6.162751265	6.265563317	6.22893323	6.196728887	6.30669542	6.220602359
HECA	7.388697277	7.38698904	7.461052201	7.422047195	7.478661332	7.480320807	7.347943846	7.342923591	7.356007765	7.342573608	7.347331539	7.348983374
DRAM1	7.227630146	7.180378351	7.506716105	7.477287115	7.569219115	7.524390742	7.853705734	7.760171638	8.297424943	8.150082542	8.047218239	8.011533693
STK17A	8.200289994	8.08623248	7.751425192	7.611544234	7.745531613	7.721788361	7.254918921	7.344735334	7.220982087	7.226676904	7.156874651	7.179161354
VDAC3	7.339417787	7.175444133	6.748414867	6.843553105	6.733394587	6.884027809	7.248588297	7.384470321	7.154804836	7.15255886	7.135340839	7.064927073
KTN1-AS1	6.587166633	6.580381104	6.657741664	6.635177463	6.67165719	6.648051011	6.535877259	6.538881553	6.53893577	6.535725451	6.545315959	6.5479239
DOCK6	7.606634634	7.613762306	7.810714442	7.753387616	7.771652068	7.70967929	7.587013404	7.576893769	7.60362076	7.612262374	7.623745106	7.627817708
TECPR1	7.446094411	7.453907289	7.542584637	7.565942672	7.541012723	7.548260405	7.434315656	7.41829508	7.440069758	7.443420907	7.440589659	7.452780502
LITAF	7.238484314	7.160727913	7.973880848	8.14172968	7.756088927	7.690688441	7.601839478	7.561758807	7.818732848	7.772806417	7.743457684	7.704965481
CYP27B1	6.357912189	6.370585697	6.352522961	6.355945367	6.341529031	6.34713339	6.427308793	6.411933807	6.39192707	6.407802408	6.387217597	6.388853163
SRSF2	8.675509337	8.591912776	7.964174028	7.94132036	8.039325051	8.044847341	8.047628923	8.04291275	7.717160593	7.813777579	7.570222613	7.631749841
MDC1	8.065922363	8.073301822	7.862922873	7.890532965	7.877583787	7.914320713	8.157387135	8.145657737	7.996750823	8.054317237	7.927159796	7.941995176
RXRB	6.938613095	6.924560192	7.056952843	7.049878536	7.10490813	7.104314802	6.977100371	6.970341017	6.982126736	6.985093638	7.083439073	7.060200337
ZNF581	5.769780807	5.791755039	6.080005799	6.069649444	6.154285213	6.04317682	5.689921176	5.709554931	5.692510129	5.688652456	5.865617578	5.810243781
CACNB3	6.792116747	6.793136122	6.868337577	6.887252511	6.844238355	6.838997514	7.014931499	6.979760695	7.050174198	7.018127093	7.040336882	7.045156921
RPA2	6.565765325	6.490404896	6.141985713	6.1625643	6.146414609	6.215706491	5.968823466	6.016845077	5.969154082	5.93239133	5.875286669	5.861501354
FKBP4	8.833916594	8.731326359	8.274727818	8.146134002	8.258360018	8.285192029	7.870057833	7.930869436	7.735542177	7.741006235	7.670736419	7.600710923
GPRIN1	7.058226816	7.051063028	6.90839591	6.894992462	6.923931706	6.934750208	7.233360764	7.252358531	7.069132697	7.096125972	7.049466185	7.059855626
FEN1	7.204627213	7.16230033	6.268866854	6.289267382	6.414669796	6.557735537	6.540825643	6.5708438	6.277073381	6.318093351	6.243884459	6.233190119
MARCH2	5.589138974	5.571272099	5.705567313	5.717130286	5.700754846	5.711405884	5.585764629	5.615249954	5.669040037	5.655443768	5.700570994	5.688573231
MSN	9.003368223	9.020583043	8.760006321	8.896486619	8.453741704	8.54283542	9.137944731	9.158653842	9.084633892	9.046425147	8.630580863	8.621849463
PNO1	7.211705186	7.074513865	6.701775266	6.672911467	6.677423741	6.717104283	6.539560753	6.575466357	6.338801412	6.330564087	6.293827686	6.265030752
TMEM256	4.03104804	3.978251679	4.217212065	4.165848638	4.308897459	4.284201843	4.039606306	4.071434633	4.076071689	4.07786863	4.254345922	4.182625108
ZNFX1	7.931012827	7.940249086	8.127434839	8.152798758	8.08678133	8.117479607	8.183833355	8.177590402	8.157616034	8.13560458	8.17329469	8.154203784
SLC17A5	6.725161409	6.715989686	6.857434451	6.818158324	6.860503426	6.854952023	6.85276678	6.815395457	6.90525047	6.861015218	6.951336719	6.941794743
RCC1	7.827585127	7.7216481	7.094225017	7.070288469	7.238369542	7.285434541	6.798973268	6.865548453	6.688777978	6.734334931	6.720276689	6.714238972
HOMEZ	6.940460571	6.920638033	7.089386412	7.106175774	7.076695927	7.083745359	6.847069685	6.842429179	6.885231407	6.868411403	6.88840706	6.891703131
NUDT14	6.549631102	6.561362761	6.625952092	6.615729263	6.619168919	6.613705693	6.563847429	6.563500061	6.569990016	6.570941338	6.590086202	6.581623971
CRBN	6.442952103	6.393007866	6.548898229	6.529934319	6.618246436	6.61197457	6.753528182	6.745644218	6.958785412	6.863939308	7.043043442	7.01815256
TIMM23	6.415469552	6.288003101	6.027175719	6.061264455	5.994217345	6.064268887	6.337577057	6.413708341	6.300381537	6.341659431	6.252949916	6.249421117
ARL14	5.151306272	5.156599445	5.240405122	5.285866879	5.199568923	5.241419654	5.134302837	5.132106404	5.12909316	5.131745283	5.131422123	5.130144482
CRELD1	6.381941865	6.359422474	6.490493324	6.47748952	6.481301278	6.440413538	6.448327811	6.466849842	6.488248168	6.523384639	6.555350758	6.533674011
WDR43	8.56201119	8.453692071	8.139913489	8.035736355	8.074828276	8.064593392	7.704426017	7.741882086	7.769896565	7.731806696	7.568761038	7.565800523
MRPL15	6.985934454	6.815026539	6.54343651	6.538432808	6.539268245	6.551019916	6.732495822	6.810589935	6.897467731	6.828733817	6.757592003	6.71564674
FAP	6.669107588	6.643644417	6.756974126	6.756219538	6.799962242	6.830231497	6.519204818	6.520677051	6.518724095	6.51967401	6.518724095	6.518724095
TPPP	7.515506238	7.515834714	7.51748199	7.519024706	7.518010664	7.51816568	7.575957099	7.57655158	7.593247886	7.581399528	7.637369734	7.624151622
MOAP1	6.352666858	6.299268576	6.548137182	6.533709498	6.515236256	6.528286247	6.439037078	6.41551604	6.543601827	6.513743558	6.445055199	6.451875462
ZNF717	7.169424346	7.167198384	7.199614037	7.201892277	7.21271631	7.205975271	7.274980505	7.27416657	7.293519773	7.303892392	7.320586571	7.342577243
SUGT1	6.599739478	6.556563295	6.267497532	6.260815734	6.304328936	6.291155947	6.525909513	6.606690699	6.466676199	6.460187042	6.435784643	6.47637193
SHCBP1	8.019305195	7.961018569	6.814523724	6.972149518	6.969246952	7.260902524	6.911647112	6.935828682	6.636372652	6.735235064	6.629506861	6.651597718
DCTD	7.295157208	7.228054521	7.218139574	7.220221479	6.825098187	6.720931023	6.629635272	6.622346754	6.580090138	6.520864095	6.249572416	6.272836252
GINS3	6.830018183	6.794927517	6.284008399	6.28186962	6.340906988	6.398214074	6.196706755	6.205001205	6.110590861	6.141414762	6.092670963	6.093657429
TMEM205	5.265411018	5.228419685	5.358391979	5.31032755	5.384944412	5.318187588	5.623092103	5.664822471	5.790182685	5.812099491	5.790522683	5.759935936
DNMT1	8.744003284	8.753777118	8.046555722	8.071660427	8.118352539	8.257277569	8.115461307	8.152722124	7.867267103	7.915924195	7.793176954	7.799587927
SLC25A21-AS1	5.612374648	5.602298613	5.629261635	5.638373462	5.651649426	5.65299957	5.593506184	5.590481034	5.596248023	5.59521254	5.607471108	5.606859715
JOSD2	5.018753644	4.987619848	5.163330426	5.233568066	5.175985309	5.174004698	5.118981925	5.142807932	5.160927438	5.149270486	5.180264602	5.150546231
UBE2S	6.715368404	6.567155645	5.641682924	5.781554782	5.722548907	5.989467347	5.529456623	5.581328698	5.247615251	5.375860824	5.270387506	5.257451053
MLLT11	6.578121621	6.570147969	6.412741283	6.431123911	6.255206967	6.386080757	5.934165718	5.946230492	5.952014729	5.946223792	5.961834174	5.941909475
ZFP91	8.119793288	8.13310275	8.098260964	8.055846577	7.894882361	7.856030486	7.86877433	7.839124085	7.876526548	7.888251155	7.713563702	7.756435153
PIGV	6.379837195	6.394719132	6.420755258	6.43051769	6.44306442	6.451195014	6.406844393	6.405910692	6.413327612	6.41869083	6.423384578	6.418744847
TPD52L1	6.585671128	6.574738639	6.627758136	6.620270242	6.643450851	6.641083365	7.030686809	7.056665597	7.677932717	7.530823512	7.712839305	7.704371302
H1F0	6.071110249	6.052851534	6.08666053	6.086205756	6.163101038	6.174586382	5.995425475	6.002200276	5.989591748	5.99049782	5.995527669	5.993031253
TTC39A	7.923529411	7.924114943	7.926520625	7.926519037	7.925754676	7.924978655	8.128635312	8.102041838	8.292612991	8.257812424	8.318853958	8.28564856
MCMBP	8.024198261	7.94235922	7.698762345	7.677025247	7.680125792	7.705800109	7.791020547	7.81710344	7.660938911	7.671723377	7.576213775	7.603414298
C11ORF71	5.968863803	5.967213435	6.0449942	6.051083634	6.04725881	6.074517685	5.958794118	5.985339548	6.019322391	6.0032134	6.080560828	6.080603564
GPR173	6.850891425	6.852833505	6.858931362	6.858248862	6.855012222	6.854960916	7.007103173	6.98735076	7.0232456	7.03421931	7.100324547	7.13321111
COLEC12	6.493161431	6.473546805	6.595182304	6.568003851	6.640733849	6.587763704	6.409845555	6.412308955	6.408586414	6.407763918	6.408188017	6.407690173
LRRC75B	5.637901046	5.639873067	5.678604265	5.6796185	5.670872018	5.654605293	5.749435699	5.733936786	5.766259764	5.800573211	5.794184993	5.803750921
PTBP1	9.085686559	9.050738033	8.262376352	8.315684848	8.400359062	8.472240848	8.368804383	8.389231206	7.998801918	8.11157294	7.9871978	7.945947803
CLIP3	6.688792368	6.694163592	6.953076341	7.04570884	6.845468127	6.83651693	6.669880486	6.673260581	6.704087745	6.693885147	6.743447632	6.741478312
TINAG	6.523458283	6.523378609	6.522565456	6.522565456	6.522565456	6.522565456	6.720320636	6.740330402	6.685327133	6.662882464	6.695682306	6.691604587
MED28	6.292982899	6.211303609	6.329439101	6.310688655	5.974583649	5.94947958	5.895736563	5.877663368	6.001678542	6.005618314	5.832273905	5.875079248
MAPK15	5.716102404	5.719878358	5.830147528	5.809458733	5.833229351	5.775579589	5.673534693	5.674292538	5.673042372	5.670930622	5.670856502	5.672271596
LRP1	8.917798492	8.956678075	9.15841568	9.315486593	9.058806142	9.095070346	9.12691906	9.125060429	9.120677883	9.064351182	9.137603271	9.119892973
SH3BGRL	6.512997436	6.477418646	7.05001916	6.870580863	6.964211765	6.782882565	6.57970478	6.467399807	6.784106877	6.618290008	6.771274011	6.826004431
DHX37	7.589791154	7.620740948	7.353436647	7.374454577	7.386621294	7.38955247	7.362122605	7.377901099	7.306566754	7.332100824	7.276643216	7.245085793
ADRM1	7.317190098	7.309340936	6.924011941	6.958141712	6.911682649	6.969852258	7.044239478	7.121470005	6.856011925	6.90952253	6.786330411	6.778603213
C15ORF52	7.650095194	7.65576253	7.669588534	7.685433283	7.672917113	7.67467017	8.079997425	8.044043785	7.969322724	8.019258334	7.937614708	7.955244997
SNHG12	6.311388986	6.325230761	6.191286076	6.181967365	6.18818966	6.198696502	6.201310163	6.224637917	6.169768367	6.180779413	6.170746881	6.150272644
MAVS	8.586308644	8.623951345	8.797563952	8.834125401	8.761071052	8.773461047	8.955734838	8.947732554	8.982308535	8.993239352	9.002552133	9.01513825
SPATA5	8.158366468	8.0661677	7.967451719	7.915425418	7.973148846	7.964069752	7.851779477	7.852662921	7.842527887	7.843842627	7.836216539	7.840714862
UTP20	8.901240804	8.937019947	8.529776521	8.522710312	8.578955482	8.60222459	8.327313271	8.341777613	8.265219016	8.279213376	8.204642721	8.225938432
MCM3	8.151268599	8.102366702	7.296529991	7.352455182	7.433593125	7.562115775	7.824132696	7.868243585	7.407162769	7.509426401	7.341687616	7.327261556
ACACA	8.820147697	8.822328977	8.908324477	8.973953608	9.024121072	9.108644803	8.546611503	8.526496698	8.577687313	8.549852013	8.58474245	8.584674774
PRADC1	5.113235437	5.150215374	4.95036402	4.989590513	4.965635695	5.012390364	5.18026104	5.17086962	5.105490969	5.131712323	5.110991275	5.118823418
PRTG	8.541404036	8.545413683	8.562542487	8.558856926	8.598978788	8.583017214	8.557310898	8.551533998	8.59541769	8.594298535	8.585765	8.599059658
ERAP2	7.671396969	7.680516893	7.774576961	7.808933037	7.838853265	7.909648549	7.351662236	7.347653262	7.348290886	7.357367999	7.341122494	7.348710828
S100A16	5.958484019	5.821326117	6.12398242	6.202970614	6.225925471	6.281701298	7.525829318	7.528332748	7.279728841	7.297360149	7.256227586	7.166258126
SETDB1	7.218459476	7.217868272	7.281490726	7.271821188	7.333225331	7.340230255	7.339768784	7.341873873	7.348433693	7.360945291	7.399598763	7.420722795
CYB5B	8.682070488	8.57351149	8.344844353	8.369544904	8.275626236	8.358191092	7.929572003	7.930525275	7.898611266	7.894330981	7.829529409	7.83863101
ALG14	5.256675351	5.209825926	5.078998001	5.080466112	5.045775717	5.076994174	5.162858648	5.195199925	5.170012705	5.12362272	5.097542389	5.124966626
HLA-C	6.596794333	6.452946139	7.343294173	7.245489149	7.094557048	7.000302702	5.997314787	6.003909003	6.018662296	6.030085633	5.949984903	5.915392157
EXO1	7.143050244	7.11948285	6.664967004	6.693577615	6.728823464	6.795758514	6.835241908	6.84560046	6.677321109	6.743467674	6.664275888	6.667268563
CCDC137	6.577027766	6.565182346	6.350973423	6.390234815	6.273915563	6.337467128	6.641460171	6.702364061	6.488914738	6.533791512	6.365589301	6.346357206
NPC1	7.74981307	7.754196756	7.813374813	7.777061231	7.940037082	7.898986499	7.989446812	7.930356158	7.919846322	7.919912499	7.956622521	7.911625215
FAM214A	7.227866679	7.246570739	7.293953606	7.33453847	7.351826964	7.382300201	7.219469991	7.201419722	7.245622173	7.229196552	7.307096417	7.29480425
GTF2A2	6.6268485	6.492604301	6.224931211	6.168886134	6.181779425	6.278758485	6.481587431	6.522998214	6.450435453	6.379984555	6.41301629	6.385911039
ABLIM3	7.080359512	7.071199283	7.182141461	7.151862904	7.190046314	7.148441936	7.011124885	7.010441225	7.010734398	7.010441225	7.010441225	7.010441225
PARP1	8.834756363	8.797686798	8.184645058	8.316132076	8.231050126	8.432921448	7.849423941	7.884990025	7.794351369	7.795894716	7.750955745	7.720971661
NCAPD3	8.001307434	7.980093073	7.536879322	7.550353192	7.613010995	7.684367004	7.635631397	7.6559316	7.509186628	7.552651628	7.492820548	7.490452188
GTDC1	7.128667246	7.115323354	7.153318203	7.143280712	7.197833857	7.212233635	7.088955506	7.093658122	7.102618729	7.107917402	7.120985936	7.118074856
ZNF446	5.937627647	5.951569003	5.980434033	5.985403782	6.005442748	6.009028894	6.0068908	5.997231733	5.990886133	6.014933445	6.036349939	6.023146713
TCAIM	7.317203391	7.304342603	7.383464341	7.378880001	7.393185164	7.370873239	7.501227045	7.487145181	7.568106637	7.549483043	7.578746321	7.572946581
DTX3L	7.529630651	7.526120786	7.630988082	7.660255119	7.646421061	7.689686914	7.589508734	7.578718116	7.576855448	7.555842215	7.641528173	7.622865789
MYO5B	8.166473851	8.165679703	8.137026301	8.150941872	8.132359139	8.135518106	8.200872599	8.186245934	8.228717392	8.203405119	8.189877147	8.187410223
TYMS	8.094119152	7.993445164	6.579556273	6.783589651	6.805602305	7.243327941	7.223500378	7.226393984	6.600565421	6.741392437	6.493837086	6.512239311
RAPH1	8.46294581	8.512663989	8.361138976	8.339246787	8.321050731	8.319002272	8.485885854	8.501735233	8.351008673	8.368141101	8.270782002	8.288449082
LOC100130417	3.740792831	3.751938628	3.740792831	3.747149052	3.740792831	3.740792831	4.261205178	4.182999083	4.153647126	4.271901026	4.258044011	4.277557911
ADD3	7.531499775	7.489239438	7.60143485	7.611943517	7.661761272	7.667899839	7.470010239	7.473582355	7.488278739	7.492750954	7.564770197	7.550168403
VAT1	7.770587682	7.726037008	8.92811638	8.908679078	8.577737643	8.396971513	8.278796893	8.213784699	8.680135857	8.559646227	8.463279477	8.398480839
NIP7	8.248189985	8.073946327	7.583364607	7.52323513	7.581979015	7.639557452	6.60589215	6.610650644	6.494273191	6.461826195	6.389424972	6.414729594
CAMK1	6.162449477	6.140691655	6.242034194	6.229114023	6.248235165	6.243817689	6.313099652	6.332313031	6.30901296	6.318830239	6.400575386	6.341520662
RECQL4	7.350755991	7.355741147	6.867405739	6.928159349	6.912243115	6.992118861	6.865924691	6.889941672	6.764300343	6.802821643	6.744293459	6.75676732
BZW2	8.045976073	7.954441163	7.839974981	7.815792647	7.639724274	7.637537905	7.01902624	7.039750592	6.99669911	6.998564234	6.893900398	6.900068774
TTC12	6.582227916	6.5868885	6.636436991	6.617745144	6.63004531	6.622806024	6.691036973	6.693427653	6.753865592	6.728962542	6.782505026	6.771584193
SYNE1	9.993318863	9.999076624	10.00547084	10.0147674	10.01156725	10.01368948	10.01590556	10.02671181	10.02923952	10.02792142	10.02852298	10.03104459
BAG3	7.153508995	7.223152011	6.646028813	6.726555844	6.761232129	6.834318333	6.964740972	7.009420979	6.766420505	6.820468248	6.768430708	6.786451624
SAE1	8.203522776	8.070274168	7.560748241	7.696198541	7.481658043	7.657659984	7.173579453	7.231428372	6.919595408	7.00095921	6.790150682	6.812621943
DDX10	8.106874469	8.085499039	7.955335416	7.904809647	7.940244411	7.944479237	7.784620256	7.783598916	7.779757801	7.772786518	7.754334177	7.760680592
AIDA	7.043838376	7.032092811	7.03268116	7.022009818	6.97317566	6.972900028	7.071879683	7.074632718	7.043569613	7.039122686	6.971670465	6.976952546
PGAM5	8.03855354	7.93552627	7.549258223	7.550092056	7.555485366	7.631944659	7.507411603	7.492758435	7.333257879	7.398970153	7.278873083	7.247864265
GOLGA8B	7.254093297	7.253460976	7.350263242	7.310779878	7.351893424	7.294503582	7.433598545	7.388486386	7.453718564	7.45688368	7.499114063	7.554883319
PTS	5.990579859	5.88150804	5.821416389	5.7862209	5.731684204	5.74572045	5.823089477	5.9011396	5.781250419	5.770957586	5.73176823	5.741063349
MIR503	0.927594428	0.947122275	1.010289178	1.035398691	1.074050259	0.965157575	0.927594428	0.983049312	0.927594428	0.927594428	0.927594428	0.947077295
ALDH6A1	6.037070126	6.042164876	6.208733542	6.213203991	6.176406584	6.130412587	5.998723556	5.998385761	6.012070112	6.020202273	6.025138545	6.02437617
HNRNPDL	8.626830857	8.488856809	8.095773539	8.09545991	8.101753868	8.197513877	8.085766855	8.084260377	8.055197669	7.991113092	7.974132765	7.987208448
DNTTIP2	7.88959449	7.737116251	7.425963893	7.312281174	7.384223597	7.378499204	7.583789223	7.697581567	7.441208656	7.417338673	7.287258571	7.294134871
MIRLET7A2	1.010536485	1.112744071	0.948058453	1.012798539	0.948058453	0.985099274	0.948058453	0.948058453	0.948058453	0.948058453	0.948058453	0.948058453
ZNF449	7.788147995	7.798497314	7.835841351	7.81853914	7.837308867	7.825909012	7.896892818	7.879293956	7.925844664	7.90797412	7.941540126	7.948448475
POLA1	8.001832315	7.974386234	7.6260114	7.648322787	7.688536628	7.754877704	7.662745762	7.671153631	7.588092971	7.605461148	7.568072569	7.581785644
ACAD10	7.267452449	7.262765073	7.409754382	7.391805698	7.368205321	7.344153744	7.318950852	7.29487389	7.381441658	7.364164952	7.378053146	7.379196088
FAHD2B	5.216100678	5.199517999	5.365380267	5.332456197	5.395923873	5.319179341	5.127167211	5.11482474	5.126821855	5.120530527	5.145486514	5.138091487
NR5A2	7.253785359	7.235291693	7.279580294	7.277555785	7.290677424	7.311165993	7.201237238	7.20185555	7.201665575	7.202413671	7.201449169	7.202665114
SLC25A27	6.762415017	6.776574353	6.861926156	6.848753699	6.88245934	6.851388221	6.728101575	6.730417919	6.736992632	6.736617127	6.751205402	6.753121381
STX17	8.056918901	8.060292855	8.144956251	8.12684794	8.174426848	8.181020211	8.066157976	8.066046118	8.103422581	8.104687062	8.171104237	8.173690953
CENPL	6.526338519	6.518880872	6.319203436	6.344379032	6.344200029	6.386408143	6.491594441	6.47925409	6.390411024	6.394128741	6.381321889	6.412783805
SCAMP1	7.883150693	7.802351059	7.974939897	7.820957983	8.121459558	8.03882779	7.795197605	7.72876885	7.809286698	7.745926775	7.83937575	7.834496024
DMXL1	8.632477839	8.641451363	8.674297569	8.665112928	8.693388036	8.702383678	8.75492588	8.749189438	8.772526362	8.769966901	8.752871214	8.776826159
DONSON	7.114015291	7.087758366	6.900526803	6.914136201	6.934244168	6.961253915	7.116095921	7.137481795	7.03962927	7.07085237	7.012415562	7.034558852
RANBP6	7.638311766	7.627792442	7.45797102	7.398363687	7.408585079	7.411551492	7.275468963	7.301057783	7.260801022	7.247212276	7.176106633	7.188663344
BIRC2	7.647896141	7.662259139	7.333941614	7.324081463	7.315434312	7.322978842	8.029307625	8.071509573	7.599104454	7.595920903	7.517174957	7.531715801
CLPTM1L	7.601739378	7.573027903	7.208328094	7.269487567	7.132363804	7.211174067	7.118078536	7.147118031	6.980377079	6.981760314	6.841926194	6.831707513
MAPK8IP3	8.16334194	8.193566995	8.429726738	8.391618201	8.393431148	8.28677126	8.363598513	8.334413949	8.247141513	8.30260011	8.339350717	8.357396386
CEP290	8.252857323	8.232395067	8.320056548	8.258762054	8.402484654	8.361706042	8.173268275	8.181526679	8.175355751	8.152802342	8.191810589	8.202044023
DUSP14	6.708802963	6.673425846	6.526572899	6.593495044	6.407246822	6.475904656	6.543559007	6.571231326	6.436340269	6.466811972	6.334355936	6.344136785
DHX15	9.047536341	8.97042153	8.501920527	8.538628329	8.550757607	8.601684552	8.326229617	8.390460426	8.18870978	8.226271819	8.11408714	8.129410684
CDK2	7.187061345	7.104977162	6.558066289	6.539754442	6.592120954	6.726657093	6.6091073	6.638035877	6.361241316	6.49205836	6.3245869	6.373742989
SPATA7	6.63451461	6.623665722	6.713066451	6.687446141	6.734947324	6.714672496	6.593621128	6.584679646	6.611727923	6.599454437	6.628865894	6.626907505
COPZ2	4.619409822	4.625067033	4.653273671	4.654431578	4.666978304	4.663278842	4.597528665	4.603438598	4.600648843	4.601123528	4.600812308	4.600607422
DNA2	7.135625125	7.105870371	6.954021719	6.951629804	6.993280016	6.994106807	7.097074022	7.10837309	7.056380844	7.083732969	7.064815466	7.091215037
NRK	8.125310896	8.118447111	8.047931856	8.066602983	8.033412671	8.065076059	7.998343487	7.998311243	7.998318934	7.999022535	7.998793268	7.998462799
PHRF1	7.753986742	7.748231291	7.610312022	7.639583618	7.596689694	7.630538777	7.748810174	7.73307688	7.690243256	7.707920472	7.627085055	7.620324794
MBD3	7.006669301	7.025310297	6.839537224	6.872593452	6.718812989	6.756090923	6.808622756	6.842197524	6.684146344	6.755534138	6.586335825	6.579840135
ERBB4	8.367054567	8.363728466	8.387598966	8.381759828	8.386663879	8.380022983	8.395357044	8.387959451	8.482436388	8.455959153	8.520011681	8.496933878
TRAF1	6.958655098	6.959474199	6.959569121	6.95847168	6.968178559	6.972047847	7.01116615	7.013245134	6.98243232	6.983222194	6.97727402	6.972292904
DR1	7.503330718	7.448300276	7.270179151	7.131274311	7.166822381	7.154138794	7.15210084	7.175498797	7.047427845	7.052039306	6.906276394	6.960473194
C4ORF46	7.174074815	7.147898251	6.82126252	6.818496814	6.872359816	6.920399867	6.888757101	6.875427554	6.795855145	6.818819945	6.792804192	6.789800551
DENND4C	8.373273649	8.370373012	8.456147062	8.426607802	8.48718736	8.470896385	8.56955268	8.554266375	8.662082071	8.625638621	8.665229884	8.704477923
PRPF4	7.601609577	7.541534244	7.142059809	7.145324702	7.143828704	7.220081834	6.758963767	6.739563742	6.641192992	6.693352411	6.600551593	6.605372149
MOSPD2	6.728650225	6.693365595	6.87801251	6.844145343	6.870229749	6.828881467	6.696573362	6.707017711	6.744390724	6.716232294	6.723570844	6.721176484
NOL3	5.71083933	5.721842815	5.81333109	5.852634205	5.784271633	5.762524614	5.920063464	5.980761312	5.89232243	5.933952019	5.897871733	5.934939465
CFAP20	7.054751091	6.938745306	6.615481464	6.646203299	6.541003561	6.628835578	5.827410337	5.889829651	5.753118273	5.768318142	5.744297071	5.75194388
CCNF	7.38757835	7.425652681	7.001013219	7.077819752	7.039418904	7.120259856	7.036838661	7.040846307	6.926420264	6.961244436	6.922068113	6.925838805
PTPRF	9.610211139	9.617262401	10.15150538	9.950599471	10.15724562	10.02548363	9.008507415	8.987609473	8.981775453	8.926898536	8.999831579	8.952437492
SHQ1	6.789084053	6.755004242	6.621359318	6.626245156	6.594902179	6.630280803	6.766182611	6.755567439	6.773360689	6.746789197	6.725998219	6.697686915
TONSL	7.483832931	7.521249543	7.155749504	7.165706548	7.191598227	7.217347402	7.09108311	7.117803931	7.017058884	7.041140147	6.999257031	7.005814687
LINC01144	5.538003543	5.540337168	5.544942079	5.539867847	5.548126701	5.551852494	5.545639963	5.547119259	5.554118189	5.560387767	5.598358689	5.591517264
CBX2	7.265658966	7.270746759	7.189988775	7.178406225	7.178958166	7.192470465	7.234153283	7.235399121	7.216113554	7.219944637	7.178684355	7.178310412
USP20	7.054318613	7.073339431	7.192361958	7.202485635	7.152799497	7.169560982	7.101176366	7.097223736	7.160791559	7.14649412	7.150686898	7.162771106
SPDL1	7.259356507	7.299502676	6.785218802	6.917330564	6.73523172	6.873818321	7.955431644	8.148531715	7.235632509	7.443152579	7.080818738	7.111683445
PTDSS1	7.757942132	7.773677572	7.25081295	7.198865741	7.329565195	7.319787855	6.9359455	6.939631177	6.836341126	6.814843547	6.81303571	6.743321988
NRIP3	7.157297692	7.165861769	6.929931969	6.936108638	6.945351129	6.964623475	6.80265424	6.801915296	6.80005753	6.801826835	6.799771634	6.799704714
SNX33	6.678176034	6.669614952	6.936690688	6.994039199	6.87462431	6.84795211	6.653138857	6.630932485	6.692073628	6.693246168	6.670245342	6.667687158
TMX1	7.989747285	7.864636236	7.677017962	7.5924405	7.634874447	7.668740241	7.3131331	7.296366105	7.278191865	7.283123376	7.263742731	7.243252404
IP6K1	7.473529198	7.509377169	7.37882894	7.428023238	7.344743328	7.389141821	7.694561465	7.676167805	7.670909115	7.649478257	7.631098655	7.611478708
TUBB3	7.579343259	7.612509023	7.548850556	7.570795367	7.534385054	7.564419598	8.858453318	8.850027777	8.725209974	8.796246465	8.843078006	8.807185051
LDLR	7.994383495	7.87572184	8.046118943	8.078283372	8.161762014	8.341600982	7.911594024	7.888616809	7.827706252	7.790462902	7.702342685	7.723748006
TEX261	7.684025402	7.756291913	7.265076356	7.367412063	7.278914679	7.448403576	7.491234577	7.459473615	7.308992685	7.372374199	7.282782519	7.283380779
ALKBH7	5.263715222	5.270381736	5.375941773	5.378668181	5.36679305	5.371531773	5.452462762	5.467751391	5.557329801	5.557932186	5.652944408	5.571779251
CHAF1A	7.174474983	7.158827803	6.7413576	6.756510922	6.81394939	6.886705966	7.024606619	7.033489456	6.898683084	6.935381457	6.823027993	6.822006959
AMY2B	7.547898548	7.556747709	7.573192282	7.564272287	7.590708595	7.580773848	7.607561229	7.594852142	7.624645437	7.643328196	7.715470765	7.751345878
POP5	5.228102808	5.200307361	4.94099641	4.984757283	4.905014923	4.958210375	5.094205476	5.12086879	5.050251731	5.042380749	4.964752382	4.933124349
HIRA	7.580542372	7.56608848	7.423052254	7.419805919	7.398730795	7.407988166	7.413672048	7.410469999	7.355767862	7.348710598	7.30692012	7.30766722
MRPL24	5.700597061	5.638959046	5.919789538	5.80164889	6.13113876	5.960075742	6.170515167	6.248043133	6.229403312	6.171472102	6.275380624	6.158734573
GSTK1	5.964953753	5.993963499	6.568627391	6.591833512	6.465939261	6.414056295	6.492779374	6.478889712	6.70426206	6.752697671	6.759039856	6.814578193
RHOBTB1	7.43568328	7.436538469	7.46884552	7.470927451	7.46070542	7.455160573	7.452171456	7.452655878	7.542608085	7.502731361	7.522196463	7.515081326
PSMD12	7.781506319	7.673960029	7.133855122	7.083085657	7.158230189	7.304071395	7.343863341	7.412999014	7.213645776	7.154344891	7.029020212	7.079810544
CCDC71L	7.13269945	7.119722171	7.198825296	7.143372653	7.310495925	7.219664077	7.038177964	7.033284201	7.055532257	7.051237383	7.056569475	7.043533416
FLJ10038	7.369022223	7.365960139	7.399772956	7.392248709	7.411906203	7.416269665	7.398971039	7.400733982	7.427532871	7.414144095	7.505021239	7.489337858
PNPT1	8.0680694	7.955643662	7.798175028	7.699463755	7.693834154	7.721698847	7.535163731	7.526466981	7.497324845	7.479164634	7.363057135	7.360833946
DECR2	6.045229128	6.070598691	6.205189736	6.201047165	6.200136412	6.166484154	6.090503521	6.08410246	6.109413237	6.142568292	6.123547266	6.111843498
BICD2	8.119963799	8.116111683	7.977418472	7.978041337	7.904858444	7.931098137	8.251991178	8.198232486	8.219387653	8.16159824	8.036602166	8.033218172
MTURN	7.563392002	7.566390364	7.828038064	7.718631471	7.847739172	7.740490934	7.52481029	7.502625557	7.612404257	7.563477255	7.716879319	7.695101305
EI24	7.792623471	7.695526634	7.540645345	7.492883567	7.323940234	7.372378343	7.117542872	7.162572069	7.128968727	7.097129545	6.870619198	6.912225246
GAK	7.745409205	7.786146502	7.65019626	7.65327395	7.581207065	7.599745341	7.802843274	7.772300364	7.667086761	7.688101546	7.580117838	7.61515025
ACCS	6.872566398	6.871709101	6.880451735	6.888194604	6.876051165	6.879362115	6.937477672	6.917424341	6.955438736	6.961028211	6.960097332	6.981747565
FLT3LG	5.651515956	5.662473127	5.689944461	5.682964947	5.716257957	5.701899529	5.624026981	5.621793287	5.622112869	5.620393536	5.620818553	5.622031254
CYSTM1	6.019897863	5.873444848	6.425744707	6.379687991	6.318874472	6.205935199	6.204346477	6.236477207	6.349747565	6.316008503	6.277575828	6.230548584
CSRP1	8.189121861	8.250292112	7.905944958	7.818459769	7.889964199	7.820988906	8.162931777	8.145911077	8.04551465	8.02620467	7.759406369	7.747056402
SRSF9	7.844191779	7.773102323	7.253662764	7.293970637	7.21226483	7.4204273	7.015731343	7.049820272	6.958464654	6.933584531	6.778934811	6.804803689
MYEOV	6.193715616	6.186335435	6.176108071	6.186488761	6.17486091	6.17778115	6.333718296	6.354971088	6.291138634	6.290166916	6.239496217	6.242064093
CHAF1B	6.587136062	6.520605445	6.157544172	6.169655086	6.22494066	6.283910963	6.365844637	6.426004586	6.237039603	6.293149998	6.24724419	6.230030149
TMEM19	7.498162342	7.497913516	7.32412641	7.366101661	7.350813377	7.39548157	7.432293157	7.436502523	7.41163913	7.418027633	7.412631949	7.409835266
FAM168B	8.415441818	8.411066666	8.228889637	8.208299275	8.0937671	8.120159063	8.526797822	8.515946048	8.527117913	8.503213539	8.272128189	8.284077735
ZNF35	6.380284211	6.36112533	6.299434335	6.307083727	6.277091523	6.301692484	6.403719437	6.42037549	6.390438542	6.396488523	6.358243864	6.397455414
CTNNAL1	8.003651227	7.788917085	7.430191696	7.477889117	7.223723145	7.254851558	8.00801282	8.116513342	7.294754006	7.471696461	7.143772244	7.138764229
TUBB2A	5.782053483	5.766748135	5.682051786	5.705554091	5.632649144	5.700645339	5.823617203	5.881058701	5.808751967	5.807390099	5.774406827	5.742067159
APOL3	6.816375012	6.816642151	6.857163174	6.868273799	6.845222816	6.862466148	6.798919916	6.799193253	6.797278918	6.797330692	6.797654425	6.797945016
TPM3	9.258177694	9.217239301	8.988033703	9.059793483	8.91291392	8.992841861	9.387529702	9.423646105	9.180509071	9.207719812	9.022388233	9.046687296
ZBTB4	7.648400082	7.670648499	7.891874233	7.910489696	7.840637909	7.816205328	7.933716007	7.916448156	7.937509002	7.925889931	7.939738918	7.925632393
PCNX1	8.840515272	8.846799852	8.903025049	8.916254322	8.96937335	8.964164316	8.719859171	8.719618091	8.726920682	8.718354751	8.721147053	8.732000784
PHYH	5.851389527	5.828854591	6.042320823	5.984944137	6.007788652	5.925653112	6.191341148	6.184444561	6.442546435	6.3304127	6.370232511	6.350090734
KIF3B	7.989720825	8.018490346	7.865936924	7.884647834	7.811379998	7.804236223	8.033878424	8.042855262	8.053866165	8.020733429	7.853447648	7.855677087
ZNF738	8.314106909	8.313825996	8.31435365	8.314393391	8.314971907	8.314613915	8.393339975	8.38958103	8.407949548	8.413263429	8.410396353	8.427243775
AGFG1	8.579482482	8.575017171	8.468568773	8.420341922	8.396020166	8.373215258	8.540351698	8.509646344	8.565101643	8.550950446	8.425585815	8.458790298
PARP2	6.741838471	6.687527654	6.349404293	6.279222089	6.38777634	6.410310094	6.172456751	6.198522192	6.122794194	6.144721214	6.120561856	6.129939457
POLR3G	8.62746997	8.384578311	7.887115588	7.627294639	7.973903983	7.87444424	6.508537258	6.510822987	6.524245203	6.51436757	6.517629612	6.515485381
FBXL4	6.907940689	6.881024569	7.033429823	6.975899455	7.053288831	7.026075438	6.835582328	6.846682704	6.858809463	6.851784988	6.880635387	6.868776859
JPT1	7.663410254	7.528341421	7.328495698	7.464116058	7.015289035	7.286954621	7.663599931	7.747713412	8.033834268	7.911468734	7.839411563	7.747908186
FKBP9	7.055997748	7.103132235	7.407938357	7.416209924	7.313228827	7.318291517	7.295057688	7.327552254	7.333261757	7.335307584	7.357258288	7.29248147
ZNF542P	6.969687467	6.976363617	6.872463766	6.870764891	6.834053936	6.840915251	6.692504662	6.692078369	6.692078369	6.692078369	6.692078369	6.692078369
BAZ2B	8.324372728	8.324213524	8.366904607	8.37159821	8.361443482	8.354834575	8.436797435	8.428360687	8.529511832	8.503565825	8.505828069	8.524951936
HMGB1	7.997180382	7.87374313	7.502532816	7.518147012	7.567238705	7.67776276	7.519318873	7.497090736	7.431413557	7.445964707	7.429324349	7.448808863
EXOSC9	7.460293543	7.357257888	6.853171551	6.786298112	6.954555019	6.956848752	6.495941245	6.539852592	6.404674177	6.421577801	6.377678378	6.399446065
MB21D1	6.191253184	6.133565979	5.896477212	5.83438711	5.896515764	5.900555832	6.016063521	6.042585815	5.873481121	5.889325551	5.838192226	5.833454378
CPE	6.094077931	6.09138286	6.209404015	6.226913213	6.185051579	6.168796777	6.081930575	6.07971276	6.101904313	6.089761843	6.11495602	6.123723687
LOC284454	5.927022328	5.946545279	5.948583099	5.958368932	5.999225197	6.050984615	6.042107727	6.047665182	5.962677528	6.030153797	6.040832976	6.098379662
PLA2R1	7.488909431	7.489272683	7.506518893	7.507467518	7.500332991	7.500725537	7.554525412	7.539217419	7.649452054	7.631987381	7.67526737	7.66677099
LOC642852	7.698821844	7.725635892	7.813545654	7.8253715	7.796485698	7.787374204	7.812783479	7.799449257	7.77172594	7.796442854	7.795851291	7.800059296
MKKS	6.913519702	6.869033493	6.741811926	6.763026118	6.731095763	6.757203726	6.956590029	6.997643159	6.974637851	6.935512316	6.883929624	6.905679039
ZEB1	8.147796659	8.138771929	7.922322927	7.883952576	7.960217833	7.958769301	7.813749881	7.824246906	7.796777669	7.790393893	7.794114582	7.791563259
E2F2	7.221262374	7.224086385	7.158282296	7.160506277	7.161280523	7.163774949	7.183292167	7.188559139	7.150607381	7.164969479	7.152368216	7.150182163
ZNF334	7.235376975	7.241755796	7.263503377	7.26612286	7.27705186	7.273926221	7.212607158	7.212309934	7.212309934	7.212309934	7.212309934	7.212309934
FRMD5	6.488263951	6.494823915	6.552886528	6.543327838	6.535517938	6.543758334	6.554236076	6.547439902	6.527282978	6.553914157	6.549867779	6.541112681
UCHL5	8.093955729	8.027190831	7.827917681	7.783757964	7.838553828	7.877496336	7.934996541	7.939069608	7.871290265	7.855582127	7.83893814	7.857552719
C1R	6.375146112	6.362603709	6.52929224	6.638451483	6.448849684	6.475356547	6.349488804	6.352099543	6.362497903	6.357257817	6.37618495	6.370667408
HIBADH	7.295331008	7.21318718	7.66931928	7.737565229	7.583751873	7.609702472	6.959298008	6.960278967	7.052290524	7.021098772	7.089218271	7.045737627
EBP	5.878454596	5.804123904	5.441855019	5.508330445	5.45058078	5.572893868	5.830924623	5.814811939	5.641869243	5.740981432	5.527472184	5.511273839
MIR641	1.428356948	1.440835741	1.598189045	1.578991856	1.544475687	1.517849152	1.524506118	1.439692139	1.495794874	1.477027224	1.595279948	1.596932258
FAM208B	8.795269791	8.809470133	8.455700241	8.447359859	8.476368246	8.527373172	8.455549071	8.489147693	8.323971325	8.377946896	8.279347802	8.316551622
TIGAR	8.151060903	8.114945035	8.117770364	8.106752128	8.004669831	8.03551008	8.066038969	8.050157189	8.112340853	8.07453891	8.00707658	8.000215983
GRB10	7.608846593	7.617742407	7.721654742	7.711729793	7.720290908	7.730672378	7.904575209	7.891697	7.904118805	7.857829355	7.883023019	7.868855851
NDST2	7.105629194	7.108013628	7.172620971	7.178210849	7.165117007	7.170558564	7.166727265	7.162029436	7.168146767	7.190753105	7.182177307	7.191365704
SARDH	6.87681384	6.886835277	6.949805259	6.972052382	6.962820902	6.955524956	6.852715306	6.84990506	6.876456898	6.876111846	6.855542098	6.857752855
EPB41L4A-AS1	5.483528506	5.46194192	5.955766791	5.686932439	5.941270917	5.732873775	5.173504989	5.168455055	5.21861044	5.175361832	5.265161208	5.262516298
H2AFX	6.875898078	6.779284146	6.03712641	6.192835852	6.064590618	6.303824051	6.263250959	6.278714443	5.819932067	5.965613189	5.805893367	5.831900705
L3MBTL1	7.948721503	7.947905705	7.961306648	7.963796036	7.962648219	7.958295506	7.976421602	7.974020167	7.990971278	8.000856643	8.000468591	8.013142591
POLD3	7.321188308	7.298978468	7.040091723	7.003809054	7.072017939	7.097581495	7.004055732	7.020018127	6.941546605	6.959135267	6.947146115	6.945336462
LIMK2	7.199688798	7.210834104	7.149119972	7.169261186	7.142217265	7.162186926	7.25639739	7.276735856	7.257509349	7.274146491	7.248571666	7.2443698
ZNF641	7.053782806	7.062453996	7.126245031	7.179900451	7.125423267	7.133109388	7.091797424	7.084779259	7.107233815	7.099226471	7.136549266	7.124023627
PSMC4	7.106661157	7.03502551	6.765741604	6.776996236	6.688150951	6.755833304	6.805391738	6.855805552	6.62794784	6.62841945	6.609220562	6.574440636
SEC13	7.53751444	7.480191601	7.291022362	7.303787216	7.241789726	7.299197297	7.592274071	7.643797829	7.496655886	7.492395268	7.398617943	7.342731452
SORD	7.263603058	7.217139769	6.995838869	7.041900665	7.036716855	7.028663902	6.785132171	6.809583929	6.795266211	6.80914438	6.799357107	6.760852349
PTPRK	7.958471125	7.962171565	8.089554928	8.118050119	8.136678422	8.149496516	8.146367837	8.138749174	8.227801319	8.195638759	8.335434211	8.308402354
GTF2H5	7.750119519	7.741156595	7.794499504	7.786645582	7.800467346	7.801637797	7.773692239	7.779841022	7.806863603	7.783390672	7.809227939	7.801920815
MRPL27	6.591979281	6.504666824	6.400463851	6.390578003	6.371412043	6.387367577	6.671277549	6.741384856	6.632288972	6.614149025	6.55312019	6.546687292
BACE1-AS	4.470589264	4.465587614	4.506124373	4.513566458	4.507460777	4.520815809	4.512484777	4.516867138	4.540952806	4.498136563	4.515410313	4.526679673
ZNF724	4.013503906	3.99523012	3.950968205	3.97078671	3.966240041	3.954261639	4.037852062	4.030666308	4.007657305	3.982611196	3.97878396	3.999771495
URB2	7.632890577	7.642553362	7.463681507	7.474366201	7.464038852	7.493312705	7.464116639	7.474792394	7.416030525	7.424800886	7.37413577	7.376596296
SIDT2	6.840169872	6.845223504	6.945594576	6.958415602	6.923122286	6.90463508	6.853140877	6.850766515	6.877758769	6.890642999	6.879213739	6.885078181
ULBP3	5.943395047	5.93812363	5.836295679	5.833234056	5.823145573	5.834351162	5.829158209	5.854149085	5.820746311	5.822862584	5.783798215	5.783709287
UTP15	7.387412244	7.329027149	7.059712054	7.012860742	7.068632047	7.124821696	6.964566507	6.983098551	6.923411483	6.915576267	6.871793321	6.877375914
SLC50A1	5.462615067	5.421538063	5.585715149	5.60391768	5.617800773	5.613112641	5.513472109	5.524088726	5.491088825	5.489753396	5.497661387	5.496516263
LETM2	6.877287318	6.865836186	6.698892597	6.714052609	6.697250929	6.744801212	6.626763252	6.63442823	6.615638828	6.61360264	6.621729566	6.624908786
MCM10	7.513306779	7.494021354	7.0751428	7.083108455	7.119215437	7.186672357	7.187982977	7.216426779	7.06243078	7.096755125	7.044851211	7.042158442
BUB1	8.053006812	7.955520243	7.150471488	7.311587906	7.29352859	7.536951381	7.462500968	7.497261271	7.216072793	7.324322605	7.166039045	7.178739351
GNAL	7.670800538	7.672583881	7.707664096	7.693038724	7.6929766	7.681483346	7.879551239	7.868143356	7.880930489	7.877487861	7.899914765	7.892220722
TMEM38B	7.073690222	6.995560194	6.972357276	6.883228382	6.895466017	6.843345817	6.937649085	6.939833492	6.929909743	6.907345845	6.829282714	6.80993967
GTF3C5	7.286176472	7.246906536	7.038132387	7.08665647	7.011179064	7.078173931	7.313697051	7.317961185	7.234723662	7.263545624	7.25824169	7.218192612
C1QTNF6	7.552188097	7.555652231	7.579554821	7.596636275	7.575643144	7.570449309	7.622076463	7.609584201	7.620642154	7.626428275	7.627585274	7.634687505
C21ORF33	6.055998682	5.991752809	6.55366155	6.573137091	6.390461423	6.332237765	6.527130323	6.549549641	6.70430384	6.66426274	6.688391069	6.638271985
MED12	7.799217977	7.828424354	7.926804567	7.928554743	7.994139759	7.953837779	7.758461999	7.74837928	7.826343144	7.805165284	7.842951766	7.847578873
LRRN1	6.743679733	6.748359343	6.835571211	6.808624822	6.81108189	6.814231116	6.856063946	6.83403418	6.957051321	6.907148673	7.053916756	7.03918144
OMA1	6.234957284	6.255603298	6.396982466	6.385628619	6.370249598	6.341781163	6.294812721	6.288032832	6.327893323	6.336151974	6.269303446	6.302393893
NCOA7	8.316134312	8.311391029	8.42978777	8.412188712	8.432735213	8.410462655	8.214721602	8.218434164	8.230537047	8.224514626	8.243910786	8.244881159
MYO19	8.190748402	8.198996768	7.943430827	7.9390454	8.001085994	8.003973507	8.184238557	8.18717413	8.033547443	8.078971881	8.032912183	8.052327187
KPNB1	9.705432031	9.590729253	8.956408167	8.995547505	9.060306168	9.108592165	9.262843788	9.292276201	8.988679589	8.994036894	8.895031831	8.868910832
NMT2	7.923058654	7.842163296	8.605614093	8.592398966	8.329847833	8.292906918	7.650008416	7.653646788	7.746167521	7.72290189	7.709061231	7.712900657
SNORA71C	2.07262766	2.136395376	2.001154752	1.952426395	1.944743039	1.990426802	1.976955475	1.980493989	1.94625105	1.942412396	1.917561355	1.974367691
PCMT1	6.560100255	6.471141579	6.193579139	6.221763885	6.214885853	6.267011479	7.12540143	7.175665364	6.93797603	6.854282392	6.844481707	6.822313489
RPL32P3	6.974295521	6.99273061	7.083367374	7.054673596	7.065458435	7.060612847	7.024849474	7.021644577	7.037186714	7.073207523	7.087047687	7.124034256
ALKBH8	7.012815988	6.991415174	6.921731705	6.917008376	6.899747469	6.910136017	6.906173423	6.907176559	6.872964126	6.887592024	6.851214137	6.852250267
LSR	5.970443193	5.974180713	5.975241129	5.975430019	5.956599398	5.96401596	6.935148446	6.97115915	7.116846793	7.094161923	6.927087851	6.919370598
HAUS8	5.703134621	5.647374304	5.38979882	5.402645976	5.407256658	5.472631798	5.509615995	5.535033356	5.413338203	5.450597935	5.401505053	5.406560666
B9D1	6.043470875	5.990100871	6.176588864	6.220625916	6.207082048	6.189595544	5.875623079	5.869838836	5.870291899	5.876711381	5.899266947	5.884318123
ZNF518A	7.959345598	7.947387126	7.983475226	7.956305486	8.033071726	8.016752849	8.079506366	8.055283219	8.021354516	8.025980762	8.046104303	8.077246745
CEBPD	5.43625578	5.305118302	5.950633609	5.842924717	5.777952796	5.711551336	5.277710986	5.257838711	5.501817823	5.526828112	5.324076992	5.346509923
TMX2	6.693258004	6.662412233	6.346022029	6.317513559	6.370053153	6.377463775	6.539612448	6.539023205	6.562511604	6.539865564	6.428288548	6.423975535
PWP2	7.134727912	7.08631725	6.904878831	6.925071497	6.885684741	6.93115916	6.804810291	6.817807334	6.775291247	6.773961737	6.749994387	6.734160775
SLC16A9	7.041261349	7.014283808	7.230963933	7.150341656	7.189288176	7.18188383	6.990139347	6.991291694	7.014857357	6.981051873	7.019239938	6.995143627
DDX56	7.461042614	7.441106069	7.303503597	7.277880655	7.154013919	7.169782356	7.264950558	7.305501202	7.130165315	7.206752713	7.061664136	7.078529635
CYP4V2	7.185622272	7.181752956	7.450251442	7.388050194	7.370403853	7.289755853	7.178642267	7.177757692	7.286105271	7.249323311	7.196709804	7.214220908
CST3	6.496184958	6.516774897	6.966498201	6.966363713	6.819622792	6.794888667	6.637283169	6.639850609	6.645793636	6.698089229	6.710111456	6.654044961
FBXW8	7.225269583	7.230721195	7.539597828	7.49739362	7.42944794	7.368725267	7.199886602	7.197150314	7.260832147	7.251099247	7.243716905	7.25493633
TMEM140	5.814862472	5.819660893	5.843150487	5.851930181	5.836721906	5.853917542	5.839893169	5.839094277	5.868558022	5.85081495	5.898239236	5.868327948
PLA2G6	6.889284537	6.88856711	6.901117826	6.907649165	6.897125242	6.898185896	6.952187604	6.942729553	6.990824501	7.007670074	7.01537155	7.018813141
C19ORF54	6.438806364	6.436313543	6.49771948	6.532649349	6.518705202	6.51457328	6.508050847	6.495969371	6.495123267	6.48584582	6.510497416	6.494347428
BCL3	5.767402142	5.763954784	5.918170394	5.947296886	5.877336712	5.876002324	5.85061843	5.845016912	5.895957419	5.887249146	5.878066809	5.863838757
TCP1	8.818232814	8.750192678	8.068701039	7.978334637	8.192331864	8.281237829	8.629168716	8.704515294	8.513078256	8.492399924	8.466816858	8.39652351
AKAP9	8.993611091	9.020644391	9.066560349	9.085259413	9.114571363	9.132148465	8.981275204	9.002474422	9.017567632	9.004797286	9.00996465	9.03648104
CHD6	8.750197049	8.76297638	8.822328821	8.851882123	8.834729446	8.837986651	8.781678058	8.770903999	8.794028509	8.794987261	8.799374772	8.818565795
SLC4A2	8.043734233	8.024314605	7.851413878	7.896003207	7.810829515	7.859446609	8.303115257	8.279877237	8.258142888	8.324373067	8.310321979	8.259814837
ANXA9	5.624117345	5.622987195	5.64280794	5.656705706	5.637723565	5.636776111	5.669300566	5.653802507	5.804447361	5.769604445	5.752071637	5.740679665
BRE	6.414814718	6.355945903	6.942248436	6.839883337	6.801057054	6.691841311	6.398437266	6.381687091	6.65261838	6.588010553	6.534384739	6.540698485
HOTAIRM1	5.049793684	5.032002927	5.156360087	5.238767796	5.245593715	5.242922347	4.995112402	5.04573811	5.007387164	5.03098505	5.103549956	5.111423892
U2AF1	8.302093934	8.250202066	7.974261421	7.962311475	8.026479901	8.034702751	8.092996812	8.134640599	8.004254164	8.01192124	7.988204745	7.99173198
DDX60L	8.105374345	8.11893322	8.187204708	8.181886866	8.197203737	8.200591608	8.007375606	8.011331017	8.002626616	8.003278433	8.00527413	8.005661697
ATXN10	7.505935904	7.424937181	8.300238808	8.349399279	7.997370248	7.983551173	7.493984624	7.49631442	7.691460644	7.622403581	7.674678572	7.60542549
PLS1	7.376823949	7.281539899	7.310076758	7.246199146	7.120102888	7.096593168	7.007257989	7.001968798	7.011845474	6.997520913	6.903385718	6.90168518
PHF5A	5.932496749	5.754809042	5.340792136	5.359229337	5.397987103	5.467010956	5.629916331	5.734733617	5.391812881	5.396328698	5.40597643	5.385792475
ARRDC2	6.456551446	6.459939954	6.517818911	6.532659778	6.555153941	6.548931946	6.543089373	6.548391834	6.520305171	6.53027102	6.509437972	6.510018358
ANP32E	7.863395853	7.75379142	7.339582553	7.390199679	7.37685416	7.500957847	7.343731757	7.345936198	7.258528846	7.281275093	7.11379857	7.157844561
PPP1R3E	6.954164301	6.955382257	6.964881761	6.970053255	6.989615513	6.986611906	6.952699546	6.950885053	6.951386796	6.957704763	6.96876658	6.977989896
ARHGAP19	7.379032688	7.384169817	7.319561745	7.316960272	7.319178543	7.321636176	7.351396216	7.353196171	7.318858932	7.33425238	7.308345482	7.305897946
C6ORF1	5.234256314	5.20591524	5.26661407	5.249204778	5.367005294	5.375493112	5.257612341	5.306121886	5.329363786	5.306648911	5.32381312	5.293768248
KLHL18	7.946851019	7.958798963	7.823773176	7.826161985	7.812081129	7.849623458	7.957097786	7.958446222	7.918356735	7.924927258	7.874232401	7.87974309
SLBP	7.417803032	7.299975868	6.850446421	6.756876821	6.86265093	6.810694666	6.894846635	6.94735956	6.712468029	6.714974258	6.413609759	6.431207134
CAMK2D	7.777775749	7.784668226	8.032467257	7.965896448	8.110377998	8.026331295	7.446178526	7.446345998	7.470701387	7.457796054	7.504360777	7.488764981
GABARAP	6.117970992	6.101130699	6.838998094	6.878998295	6.804122737	6.736114263	6.494353753	6.461933759	6.961945739	6.775961196	7.219802969	7.101268533
MBOAT2	7.169230611	7.220211359	7.131275584	7.127404704	7.043125377	7.044586118	6.862392236	6.864174195	6.848969854	6.841008423	6.837789389	6.835117941
OSBPL1A	8.445803194	8.438720234	8.533903973	8.487130456	8.579786078	8.536402825	8.387001666	8.384074992	8.41869235	8.403394715	8.442868967	8.447006076
UBE2D3	8.725329379	8.600110147	8.372988249	8.188792721	8.245023411	8.193996907	7.684968899	7.666830741	7.694977122	7.616693832	7.454910635	7.443610814
INSIG1	7.205285135	7.010939517	6.989222644	6.949091354	7.473500714	7.731623183	6.729260433	6.633941079	6.775971804	6.717365717	6.739418287	6.759745922
GTPBP4	8.246268746	8.160518777	7.837259965	7.738804757	7.711055202	7.778824411	7.46405003	7.554815925	7.405229393	7.416367142	7.149080254	7.185031565
BRMS1	6.405994446	6.325933932	6.153722232	6.157404107	6.135286157	6.173733095	6.141695473	6.195301692	6.106628337	6.099950479	6.123964612	6.066059627
ATP13A3	9.015369025	9.059631357	8.748785564	8.628657657	8.672854953	8.623410434	9.07248812	8.984641859	9.472873242	9.394650586	8.851710772	8.907612065
RNPEPL1	6.767250629	6.780984545	7.096934697	7.038060227	7.025261024	6.978638125	6.910021678	6.862635903	6.894964785	6.912152917	6.901957172	6.827533582
SLC41A3	6.542584072	6.526885003	6.685415383	6.66194348	6.701419597	6.685225918	6.589404035	6.581210725	6.707927319	6.639353799	6.720429819	6.707938014
FAM218A	5.922722744	5.918656957	5.981014279	5.95673513	5.976174141	5.986516754	5.888092615	5.889676842	5.888732954	5.887303905	5.891013643	5.89932986
ZNF8	7.573865059	7.561793514	7.400042284	7.380978494	7.383925707	7.437379044	7.404880857	7.413479627	7.357207548	7.378871853	7.368560358	7.372687782
HS1BP3	7.197716441	7.199006494	7.322301106	7.337984121	7.303688401	7.287957005	7.207921006	7.212070741	7.288559425	7.274663382	7.289660858	7.246973749
ARHGEF10L	8.134260786	8.134010937	8.161731446	8.157219574	8.161574592	8.157277719	8.187253406	8.188492494	8.206925799	8.211413498	8.26359518	8.255464727
TP53	7.065163144	7.065564503	7.496712526	7.577053029	7.306640485	7.339202834	7.842912587	7.837831582	7.691859361	7.696165704	7.655284795	7.601845371
CD27-AS1	6.300896626	6.297956454	6.366361062	6.412420542	6.37803587	6.360691896	6.2704666	6.279770253	6.269416564	6.285894857	6.284498099	6.288800246
NCAPG	8.049489183	7.937148098	7.276888031	7.364724787	7.374018053	7.550269252	7.48726237	7.537622464	7.242446404	7.328309485	7.207490432	7.243979898
DEK	8.854924312	8.713686664	7.813524504	7.769932918	8.015451904	8.181460467	8.028212643	8.015972831	7.697503052	7.782296	7.581597162	7.636991684
RAB15	6.732987145	6.730907494	6.721514475	6.706878424	6.661796239	6.687179598	6.731656692	6.735222974	6.71735937	6.713996462	6.755989655	6.745280118
STK16	6.789087398	6.777356039	6.893031304	6.876221488	6.880590859	6.871386655	6.877470393	6.897882667	6.876928015	6.855105438	6.892212166	6.868964093
HSP90B1	10.38925972	10.37584229	9.975660521	9.996276902	9.678946101	9.991461433	9.293284589	9.329107137	9.143925138	9.256819178	8.967493947	8.978435814
RWDD2A	5.373906704	5.357871732	5.452173582	5.472993873	5.453742239	5.478536866	5.489798884	5.494196762	5.60403186	5.582205994	5.592973885	5.555453136
SAR1B	7.81049606	7.778040248	7.693891415	7.686062142	7.676274539	7.700657403	7.784830524	7.77881755	7.714056646	7.713429215	7.695592582	7.702432532
L3MBTL4	6.637758528	6.635223961	6.655766083	6.650951664	6.651175279	6.647982367	6.679183304	6.666240137	6.683198468	6.676865101	6.670198768	6.673347042
DLEU2	6.996634822	6.979160455	6.912072821	6.915492213	6.920401938	6.933243645	6.92656556	6.924106809	6.914145615	6.912947433	6.918145866	6.922294064
SCAMP5	6.605946769	6.607925164	6.630078139	6.656636129	6.629642934	6.62993086	6.690325312	6.691574597	6.78682212	6.7656767	6.793764684	6.772524893
ITGB5	6.578289082	6.581807926	6.556000833	6.546514413	6.561543582	6.545123499	7.753674785	7.601915476	7.83201008	7.782881587	7.782611452	7.690882372
LMBR1L	6.69630012	6.702652405	6.967438959	6.966086873	6.861124899	6.885010231	6.647970363	6.642269368	6.716305243	6.707993712	6.734120409	6.726092894
SHARPIN	6.001493627	5.98177499	6.39458245	6.306888699	6.271313635	6.216892679	5.9143848	5.952238873	5.953367505	5.986662412	5.949811372	5.920106793
MRPL39	6.292121681	6.123590679	5.896520809	5.860731941	5.841803457	5.904870276	5.946086088	6.051490517	5.996823262	5.970744594	5.844832438	5.839830015
GCNT2	7.94873149	7.94412376	7.854187565	7.862663664	7.849502425	7.862258751	7.807636693	7.807822607	7.796245131	7.796394963	7.789866625	7.790664415
XRCC5	9.878761635	9.717488848	9.465519816	9.398468026	9.29499117	9.351720025	9.592948198	9.663869176	9.636591869	9.566925846	9.356466793	9.362578826
ANLN	9.130427257	9.06412792	7.517267903	7.749216126	7.791027768	8.271871103	8.224751218	8.324364157	7.678901852	7.911865717	7.608179445	7.653550289
CEP68	7.708890171	7.704967137	7.8328022	7.817844227	7.802614712	7.799269338	7.686840407	7.676224789	7.717462733	7.70035239	7.73111901	7.730597385
HEXDC	6.411816714	6.411826039	6.491380837	6.502033062	6.464494592	6.453620381	6.437575729	6.43027019	6.458458241	6.445954359	6.471798705	6.46340007
ZMYM2	8.639179891	8.631842797	8.740315847	8.725451505	8.724122834	8.715832578	8.746952824	8.737227293	8.822012778	8.792263188	8.793597291	8.801857349
HSDL2	7.431146475	7.33581034	7.426076831	7.394401904	7.025715612	6.999267126	7.376827917	7.381603073	7.652409622	7.520571499	7.015365841	7.01280471
SLC25A36	8.243206056	8.224856986	8.480700127	8.326668817	8.524806402	8.40445884	8.037590361	8.017381122	8.025838499	8.008745406	8.008992888	8.026721274
NEBL	8.172162043	8.171943554	8.179281916	8.180584111	8.174212408	8.174424901	8.44747712	8.444043635	8.647135011	8.610563567	8.536270614	8.556457013
NAA40	6.957822655	6.956791891	6.839238328	6.847052946	6.827576087	6.844362295	6.966605496	6.915922845	6.947739456	6.997340419	6.892008872	6.911217086
KIFC1	6.810060801	6.775844931	6.343198726	6.417386953	6.37364784	6.497831233	6.797171219	6.852954576	6.468402489	6.618979125	6.421013662	6.428721768
MPRIP	9.409296269	9.542711834	9.344022372	9.412530018	9.231139376	9.265192484	9.002560142	8.98932984	8.938179685	8.929223449	8.915378917	8.924339823
HMBOX1	6.80627576	6.826959061	6.845993289	6.84916005	6.868226962	6.891581202	6.850640334	6.863039723	6.86762346	6.884816104	6.888254071	6.899489003
HAT1	7.915171945	7.737616931	7.082509602	7.156053787	7.201906093	7.423900511	7.266185185	7.381885356	7.116902301	7.103134359	7.04374894	7.070103561
LOC100506548	7.140513334	7.169110571	7.735848279	7.431079829	7.601414441	7.361070434	7.115074175	7.108757489	7.144565997	7.116321576	7.301273223	7.282598984
PLK4	7.399619021	7.354101581	6.896288953	6.903604469	6.955034272	7.035861541	6.964011995	6.999918795	6.846004416	6.885286551	6.838116931	6.842243888
GPD2	8.11506019	8.089237719	7.824539509	7.817480139	7.822736318	7.881686491	7.540969405	7.5428252	7.519841318	7.522952168	7.508549447	7.505283863
ATP6V1A	7.629763222	7.630697344	7.605450266	7.638916617	7.414300354	7.43801454	7.386626884	7.380788756	7.427585775	7.355232446	7.279309198	7.27003795
ERCC6L	7.278009805	7.236177062	6.936856739	6.963373232	6.967929025	7.031026907	7.05956132	7.072037603	6.938767422	6.978886156	6.929663646	6.944318671
TSTD1	4.184126849	4.186182547	4.188572719	4.19346624	4.192168919	4.194047631	4.357609152	4.416719031	4.552881436	4.454370979	4.598055014	4.595602592
BCLAF1	9.028130194	8.970961035	8.689171622	8.641347008	8.668078629	8.711823526	8.587648325	8.599397929	8.542256681	8.528141268	8.457818711	8.477567894
FLYWCH1	7.363019449	7.389895253	7.503343919	7.533979283	7.499066338	7.504827223	7.457262366	7.44681047	7.429190915	7.454020375	7.422472246	7.430187315
WDR82	8.076539199	8.087810333	7.867551777	7.91158466	7.792421548	7.911831675	8.288561223	8.2992251	8.349741683	8.294951866	8.263601428	8.225617033
CCNA2	8.046368876	7.902605909	6.719250629	6.903802832	6.961695827	7.311781298	6.758693171	6.787324959	6.545525	6.59900905	6.496785715	6.512379804
NF1	9.294981602	9.315330841	9.393783112	9.426901202	9.446791314	9.472825495	9.278719265	9.281013898	9.256114385	9.2594793	9.285400353	9.28860623
LRRC58	8.618549927	8.583264182	8.284327446	8.213440257	8.305124852	8.336627391	8.11981807	8.08154423	8.111173989	8.082501104	8.008826554	8.032750849
ALYREF	7.614039755	7.464841391	6.571200543	6.653693409	6.622213428	6.83870067	7.085503882	7.191442722	6.463872078	6.619398171	6.259075428	6.211843124
GIMAP2	5.356749934	5.355408932	5.360733058	5.35815862	5.452803061	5.475483072	5.292433992	5.28997137	5.292917866	5.294615833	5.29616161	5.295718735
ARL6IP6	6.908508356	6.846143962	6.709330863	6.69523228	6.719901988	6.728266802	6.829440236	6.819574723	6.820465476	6.815111645	6.707520213	6.745013845
OSER1-AS1	5.655670679	5.661013225	5.682617973	5.677702796	5.677342955	5.686161267	5.682145302	5.680227926	5.723295519	5.713656783	5.771465217	5.775062362
DNASE2	5.954031563	5.958747091	6.181878887	6.193069556	6.146272642	6.191951537	5.777493426	5.778504576	5.769550646	5.772576831	5.769039237	5.772228347
FAM86C2P	5.684407388	5.677462285	5.716682292	5.705192067	5.717982429	5.704782388	5.686528101	5.680052069	5.683602987	5.687009289	5.685841602	5.684682791
IFI35	5.338490471	5.312347494	5.348037821	5.376285535	5.518534602	5.578083355	5.276320311	5.310581516	5.205254329	5.259412481	5.332105567	5.312784392
BAG2	7.194904028	7.120119226	6.676194515	6.627026308	6.78643327	6.790274893	6.655425874	6.699719775	6.647414473	6.620263388	6.590976065	6.570261603
CLSPN	8.233283227	8.235737147	7.913194483	7.917244118	7.959109077	7.991241702	8.097799368	8.133578868	7.94400979	7.989836982	7.932397097	7.92687374
PRKG1	7.705048899	7.702901618	7.76418783	7.743294412	7.753817551	7.736083657	7.683920371	7.683894121	7.685788379	7.685601163	7.685942421	7.688283022
TMEM136	7.028498658	7.04602057	7.139469118	7.141604894	7.137954041	7.12068987	7.078527226	7.073579339	7.118454927	7.134940638	7.126417992	7.146064462
TRAM2-AS1	6.16949537	6.165947569	6.199368335	6.20179058	6.213205163	6.21546	6.2058984	6.201454567	6.218178155	6.211950178	6.236008543	6.223387007
GDAP1	6.933366722	6.895356579	6.878173422	6.88951206	6.834805906	6.834709116	6.821054578	6.824514028	6.846507305	6.854954594	6.801646172	6.807766512
MSMO1	6.797721293	6.733621462	6.861273541	6.771787419	7.002827074	7.115372708	6.876985105	6.802045376	6.952867622	6.922735563	6.85491362	6.873657936
TSPAN15	5.540490532	5.546056856	5.606511071	5.620343938	5.579694399	5.573677792	5.82922756	5.78105371	5.856038594	5.84122747	5.826734541	5.780573692
GABBR1	7.390436134	7.404836079	7.531873598	7.51730184	7.52097269	7.459288479	7.577555866	7.559796667	7.566247649	7.617861862	7.709608685	7.777672508
NUP50	7.729771534	7.731638628	7.549450468	7.540659528	7.566576121	7.569229199	7.795831915	7.780717389	7.690672428	7.712176655	7.666445248	7.658815103
B4GALT1	7.609286814	7.605602375	7.936649453	7.874799224	7.888383612	7.934795157	7.571450629	7.541633856	7.437679736	7.498912182	7.486212931	7.490167522
ADIPOR2	7.915192309	7.832298052	7.698315158	7.693374505	7.560444836	7.610537896	7.483242888	7.479343909	7.403301966	7.408352124	7.277230396	7.290254636
PPAT	7.770811544	7.675297307	7.334670698	7.270495536	7.375555612	7.41347098	7.020078179	7.007235711	6.952862948	6.951139394	6.952188867	6.917463462
MMADHC	7.499489232	7.307837968	7.024784702	7.005833506	6.954802363	7.029182724	7.163362021	7.295848621	7.15087465	7.072750314	7.077173425	7.046067306
HSPA4L	7.916095521	7.820513184	7.494849749	7.47256639	7.486907371	7.563799577	7.20783168	7.218851858	7.139447319	7.115683256	7.063068535	7.088762949
JRKL	6.754923365	6.773829352	6.811262897	6.810922314	6.860328811	6.868850466	6.89028782	6.90377048	6.923436225	6.911977867	6.959511894	6.960882759
EIF2B3	6.624064466	6.55367775	6.278301226	6.281723118	6.295213735	6.366329373	6.177810345	6.222457283	6.1359919	6.135473143	6.124019461	6.143965985
MYO1D	7.432358072	7.420227804	7.574080047	7.558929044	7.539053313	7.516182395	7.355912062	7.352060872	7.372528692	7.360939548	7.37363382	7.361530764
PARP8	7.777204246	7.765970486	7.831407533	7.818092993	7.853513807	7.848166101	7.767037179	7.775416579	7.788879946	7.772139616	7.78931336	7.795868102
GRPEL1	7.657915351	7.524340929	7.222941811	7.203548805	7.174555258	7.260224363	7.006674463	7.08381703	6.887304797	6.883720227	6.797804928	6.788698806
COPZ1	7.469789637	7.405445527	7.760392411	7.779795106	6.83548901	6.691095682	7.523084883	7.560650346	7.576974876	7.536366676	6.761251049	6.748452856
STXBP6	7.230873736	7.223782748	7.223661306	7.266975355	7.160603553	7.174197443	7.121146011	7.12239375	7.120920448	7.120501327	7.121277453	7.1206344
SEC61A1	8.733133863	8.830449728	8.433193567	8.456288515	8.323114163	8.443791009	8.435223833	8.424644838	8.382491566	8.348215026	8.244517645	8.209876109
DTYMK	6.504187671	6.380854705	5.590078897	5.708236996	5.705219882	5.961520341	6.052958497	6.122719535	5.676330798	5.842663649	5.649655371	5.635286061
PA2G4	8.911558507	8.774318148	8.233609659	8.193635642	8.25499285	8.273874539	7.819525026	7.877746274	7.589570341	7.582197217	7.347270193	7.371158808
ATP7B	7.848426609	7.851121847	7.904007705	7.921661033	7.893457773	7.898816137	7.858334886	7.867003938	7.883783949	7.879563454	7.914061117	7.902744116
ZNF18	6.319475532	6.323437584	6.373668893	6.374868309	6.385567426	6.392125961	6.343827988	6.341261	6.368408365	6.368254368	6.380258963	6.382590882
MTA2	7.688768241	7.661777048	7.536749372	7.565239954	7.341872087	7.448468142	7.530555273	7.559602481	7.531719189	7.522216275	7.388814261	7.386791954
SEMA6D	7.626800621	7.627115978	7.65105679	7.678042544	7.643187143	7.64343987	7.654484097	7.650543074	7.664936531	7.667208159	7.690178806	7.681160364
MCRIP1	5.666449695	5.616999644	5.817511012	5.74436484	5.962269634	5.957807011	5.708113011	5.711389625	5.88109882	5.900509331	6.128097143	6.038452399
RNPS1	7.742800831	7.698308464	7.471596902	7.463584526	7.358076957	7.384357899	7.277319453	7.258807218	7.190397834	7.20055116	7.01303574	7.007386788
EZR	7.877349184	7.865087352	7.684121014	7.886465931	7.458711859	7.511771313	9.111332503	9.129049351	8.662814988	8.750511489	8.464627452	8.500736575
SHISA4	5.517897301	5.52616317	5.585680851	5.60273638	5.563951307	5.567657755	5.580963411	5.566944207	5.600875901	5.600737103	5.60147248	5.599477563
ZC3H18	7.353659223	7.383715799	7.199444407	7.192122191	7.202213545	7.220664204	7.366949157	7.381682052	7.279218944	7.300149528	7.289826578	7.251073248
MDK	7.050286338	6.99096869	8.299933972	8.109823855	7.832086432	7.543709251	6.047164084	6.043292309	6.047650099	6.045601002	6.038504382	6.038883178
NSMCE1	6.048323998	6.0350441	6.253822304	6.237751648	6.337876639	6.234544094	6.079736959	6.088275309	6.205118494	6.163976701	6.266489902	6.207256841
PNPLA4	6.50473731	6.482727533	6.730630005	6.716429873	6.70113635	6.624847924	6.489852263	6.481085565	6.589280503	6.55179973	6.587063388	6.568170695
PCNX2	8.284178007	8.294966864	8.361872931	8.351735298	8.34963495	8.326971257	8.353592145	8.347266595	8.348771514	8.3480941	8.333733898	8.330336349
CDK6	9.033457585	9.087774774	8.80730082	8.837723469	8.679654984	8.709926558	9.260160264	9.226516473	8.886307044	8.965041942	8.60245114	8.632824068
PAPPA	8.26108486	8.268177378	8.512391806	8.413002948	8.434244289	8.353584791	8.218356039	8.218005713	8.236033269	8.225763959	8.227164493	8.225587908
DNAJC4	6.016661533	5.999117408	6.069127828	6.088943265	6.086533788	6.067197195	6.070235053	6.052668865	6.080660977	6.072748871	6.150780783	6.126752049
RMRP	3.244138722	3.139197831	2.945594465	3.030346178	2.956644242	3.001387676	2.953096025	2.991091703	2.925202143	2.900430582	2.907532224	2.889521656
PNP	7.896051402	7.745357438	7.330311925	7.303803604	7.3434937	7.415391948	6.874303526	6.92836694	6.766188399	6.784589856	6.733565737	6.755604296
LDHA	9.938694533	9.777458374	8.863375871	9.054587025	8.968764958	9.340765184	10.53505267	10.63378981	10.06984905	10.20002491	10.0173529	10.06432462
TTI2	6.871206427	6.875724869	6.789394243	6.803995541	6.79249395	6.805553215	6.835195352	6.839004781	6.807515927	6.817031279	6.825095646	6.811659764
U2AF2	8.40721091	8.353419479	7.935528307	7.970875218	7.884631777	7.998484847	7.705380103	7.710413455	7.494531113	7.523995875	7.389479798	7.384501393
CCDC120	7.178618217	7.183008876	7.199609417	7.222524258	7.192610498	7.198045766	7.256034724	7.242033189	7.240741444	7.247932263	7.263759064	7.248962511
NOP53	6.709966762	6.622012006	7.120795722	6.911498214	7.17753275	6.950704975	6.762809716	6.733342853	6.831806112	6.795820313	7.045613635	6.967874913
MCM2	7.993949922	7.912771996	7.224221428	7.323713304	7.391868598	7.544153	7.221213743	7.238043821	7.074021653	7.109838669	7.028510471	7.019677542
POLR3H	7.595583955	7.595759955	7.539608963	7.571821866	7.4915597	7.524488666	7.577703134	7.589351488	7.547645114	7.54194298	7.503043822	7.502638351
ETF1	9.048254856	8.913324756	8.533370188	8.500151313	8.493888867	8.561578045	8.436203873	8.500611474	8.324894079	8.293124178	8.145449945	8.126255853
LRRC8C	8.046969584	8.051345453	7.793930064	7.749992574	7.788869386	7.761008958	7.670175361	7.675917421	7.640453739	7.644906875	7.623069189	7.624481491
WDR19	7.348039348	7.345041664	7.620237127	7.584121393	7.599746835	7.533961861	7.181715427	7.162766819	7.26199726	7.238458861	7.244162014	7.248820201
IFI16	8.388209507	8.235732855	8.611404847	8.382644562	8.85916804	8.763402345	6.555486974	6.555987272	6.553705375	6.539397797	6.556783752	6.546553491
GLB1L	6.138332751	6.118231571	6.152949523	6.162011723	6.176935973	6.169244787	6.158062049	6.154893686	6.164700151	6.175964463	6.171216004	6.168283163
VOPP1	6.930793697	6.918594061	6.794777429	6.786383586	6.782679167	6.805494984	6.794387107	6.809670617	6.791763386	6.781106796	6.755045665	6.740823599
CLCN7	7.527060563	7.580556007	7.761620773	7.772257421	7.781145121	7.766629722	7.541109508	7.502772161	7.506456994	7.533531697	7.514972972	7.498912078
PDE12	7.47620548	7.437546695	7.238272839	7.224073202	7.244865812	7.24721008	7.471471946	7.419321491	7.343279282	7.35330792	7.237492512	7.242606424
CDS1	6.964524825	6.960699057	6.983192901	6.984653164	6.979902802	6.98429881	7.095601842	7.086863648	7.117749328	7.104041423	7.152099645	7.140345771
ULK2	7.976470579	7.971699669	8.007102831	8.003506955	8.001339793	7.995347543	7.967446172	7.968709301	7.970118933	7.972292374	7.974115444	7.970760726
STK36	7.218417495	7.241896467	7.369203076	7.363664665	7.355625283	7.327259693	7.325818958	7.32109257	7.381663438	7.385490844	7.365008437	7.375570002
CERS4	5.887969452	5.875587228	6.018545211	6.032822062	6.025620246	5.964400548	5.944537705	5.923783743	6.003938768	6.005846368	6.099821963	6.047700525
RIC8A	7.466958501	7.450699991	7.302357658	7.376178172	7.151027854	7.196046886	7.224053149	7.226644343	7.128773284	7.141034205	7.001704895	6.977933554
SLC35G1	6.508964516	6.490929386	6.379740157	6.383100804	6.383715502	6.414905886	6.353327451	6.356855409	6.33933345	6.35168018	6.342664986	6.348507512
ATRN	8.208924991	8.216957374	8.324671009	8.326652392	8.357158383	8.37595167	8.157678195	8.151899207	8.19610067	8.172501427	8.205879248	8.197971209
GINS2	6.326065406	6.217395315	5.652980248	5.704148486	5.752720873	5.870131025	5.813282188	5.837603149	5.624152196	5.70915195	5.630968505	5.651455885
DMXL2	8.48895603	8.483584891	8.546356937	8.529804924	8.562215003	8.547820328	8.463684135	8.463588267	8.472623038	8.47331237	8.477889882	8.480910102
ULK1	7.258638378	7.283458101	7.360349314	7.374277988	7.353119989	7.353753736	7.479993999	7.461426579	7.499866211	7.498740089	7.532013639	7.496459485
FBXL3	6.973915837	6.94162917	6.920114254	6.882305854	6.845195281	6.837212908	7.11705905	7.113610883	7.092825195	7.039815309	6.981522891	6.995129469
DCAF10	7.975964526	7.971087774	8.141171734	8.082539012	8.122650932	8.074136507	7.952018021	7.933887775	7.988347542	7.974202862	7.992995453	7.984252831
NFATC4	7.723461781	7.726209941	7.813102532	7.825975911	7.784339967	7.777377199	7.698584194	7.698584194	7.698948045	7.699422605	7.699158554	7.699660976
ZNF860	6.447962665	6.449725191	6.446046616	6.446167581	6.444145055	6.446631272	6.556215425	6.562614451	6.512421243	6.522130252	6.501516126	6.50743494
RALGPS1	7.791134056	7.786394671	7.798749449	7.80184152	7.806128558	7.802193511	7.848411823	7.840438159	7.88573197	7.887114018	7.921117632	7.929693553
FAM228B	6.123768876	6.123085497	6.14783031	6.141044164	6.141752558	6.132694046	6.150636251	6.151313537	6.165388479	6.156353308	6.185529176	6.18334337
HGSNAT	7.273283238	7.29804574	7.429797153	7.433309628	7.398592297	7.392422158	7.621195893	7.579134591	7.845176933	7.777301171	7.739474044	7.727681824
ABCF1	7.729699206	7.709654642	7.469524406	7.462516016	7.375059699	7.485993061	7.546332949	7.568307471	7.429076325	7.42086828	7.38283859	7.364555366
DESI2	7.7539653	7.690209822	7.379209647	7.345564328	7.420187862	7.464101679	7.362261467	7.351119797	7.35630286	7.3058465	7.243063549	7.256607345
N4BP2	8.123863022	8.127892078	8.115804911	8.114552527	8.092901417	8.092602635	8.100128634	8.095971811	8.11942015	8.118125717	8.088324481	8.096986766
WDR62	7.922916062	7.925915723	7.790650072	7.801533008	7.808004617	7.824132807	7.865693221	7.880604121	7.801175159	7.81700926	7.79572752	7.796970335
COMT	6.727192465	6.704926313	6.976672018	6.894632889	6.939596262	6.851159267	7.018125082	7.076854415	6.976142211	6.985613118	6.900091034	6.908743917
DEPDC1B	6.86679294	6.75089597	6.275992883	6.360352636	6.369941945	6.532569577	6.3077326	6.297206425	6.305427038	6.320976253	6.319066602	6.307345745
PREX1	7.843507514	7.861339476	7.700003491	7.717517722	7.709841034	7.723827478	7.52352778	7.53011275	7.521136916	7.52427605	7.522108637	7.519116735
ZNF192P1	5.500357374	5.494514885	5.504547937	5.506692438	5.519236629	5.515607357	5.534473862	5.536284456	5.539248861	5.539486033	5.538811086	5.560793609
RNF126	6.350720422	6.279573738	6.120023555	6.051765114	6.016944978	6.047346647	6.127040117	6.126246359	5.945977339	6.022402171	5.886307856	5.869064128
MAPKAPK3	7.279948507	7.243073731	7.137566143	7.12189655	6.976642636	6.974907046	8.084107017	8.06084462	7.737310133	7.766497149	7.444309098	7.412067311
RBMS1	8.457272879	8.428513659	8.275265793	8.214725851	8.245509262	8.245906562	8.155407786	8.163120435	8.206903788	8.203805329	8.149709786	8.178209145
KIAA2013	6.833736641	6.833127146	6.800449215	6.801380376	6.692633096	6.694692829	6.707910649	6.701731668	6.683943727	6.690286269	6.607259314	6.604890107
ZNF488	6.639595274	6.643540094	6.594478649	6.616783981	6.598507372	6.60633369	6.578427036	6.579614303	6.576254164	6.581045127	6.582888228	6.578888185
RFC5	7.177173656	7.096914555	6.503571373	6.481900943	6.627816274	6.721696146	6.538562355	6.555605815	6.390108795	6.441535701	6.342527952	6.347341625
CD82	5.521357047	5.525517713	5.560359125	5.560066286	5.562197878	5.566952165	5.837817713	5.847337172	5.559718923	5.6011775	5.555359716	5.561483456
HSPA4	9.084504868	8.944835849	8.371820173	8.330970661	8.475776721	8.550595541	8.545308998	8.601398938	8.468217916	8.420087807	8.44837602	8.393087882
IPPK	7.434443533	7.459376422	7.355396954	7.389919041	7.336747457	7.362534357	7.380918149	7.378397363	7.357353074	7.362860954	7.336276738	7.330192846
JMJD6	7.552017426	7.544523903	7.42999063	7.405798878	7.425338743	7.435533706	7.705813228	7.745923647	7.549869051	7.580091123	7.518880782	7.535939118
RND3	8.503181263	8.293416217	8.871405288	8.553081871	9.171217549	8.755525916	7.613430897	7.555851403	7.88971882	7.661367468	7.53834893	7.538316193
KBTBD4	6.686769259	6.669095659	6.607094896	6.63501742	6.595492333	6.606307644	6.716273874	6.711138541	6.739973716	6.730516096	6.673562798	6.671229755
POP7	5.916915247	5.740674288	5.397696031	5.392461344	5.410010995	5.451482068	5.405458878	5.462764385	5.227141394	5.210137108	5.197271416	5.16583298
SSNA1	5.584939597	5.461778283	5.38588624	5.391816878	5.207257693	5.210492653	5.867951554	5.891177496	5.723786349	5.733649363	5.408643188	5.32265798
ARHGEF25	6.529532303	6.519972548	6.674401839	6.691128904	6.655258493	6.643667121	6.422235979	6.423340542	6.433006904	6.433096894	6.435692515	6.440741459
ADAMTS9	7.875789823	7.875789823	7.875962042	7.875789823	7.875789823	7.876405777	8.555481498	8.557497964	8.555416331	8.521348294	8.437358869	8.461882068
CCDC24	5.338001905	5.33667888	5.3730807	5.399062071	5.36740705	5.400420587	5.413811386	5.406280819	5.43469987	5.468713068	5.488184811	5.482250727
CDC37	8.074759433	8.048880982	7.715286334	7.707236675	7.641727993	7.559549501	7.557597404	7.598230262	7.244738641	7.3346858	7.209006131	7.213225808
SAMD9	8.233651668	8.123386843	8.84791059	8.746035068	8.574705608	8.624597332	7.597429701	7.593568408	7.63346678	7.621968495	7.625364651	7.635831945
GTSE1	7.159005105	7.15969916	6.899343462	6.935209074	6.933776077	6.991892857	7.193625287	7.193673398	6.989235578	7.049364376	6.981392796	6.997951874
CPZ	6.749430698	6.74946523	6.969540358	7.008033378	6.846549813	6.813012118	6.730225279	6.73157484	6.730937255	6.730225279	6.730599982	6.730225279
GPATCH11	5.414366289	5.401958651	5.249185603	5.239393788	5.234339212	5.278966784	5.289282574	5.312808641	5.290982485	5.234745256	5.242368626	5.242834507
NAA15	8.891128849	8.782861839	8.320925058	8.267685295	8.394301786	8.4338106	7.991291465	8.010000402	7.884782241	7.893963025	7.787769565	7.800927085
SF3B4	7.062180644	7.095594184	6.699997582	6.731338644	6.738080579	6.777767243	7.213746449	7.29701977	6.989737896	7.055085825	6.949108948	6.933006724
KBTBD8	7.131348252	7.114939482	7.047052203	7.039990267	7.042560309	7.041637511	7.013364747	7.016446272	7.005306468	7.003612142	6.995874114	6.997821343
PAPOLA	9.355893916	9.258188384	8.853615386	8.749597116	8.896309868	8.953763257	8.564666834	8.574375816	8.568548432	8.552655677	8.562555064	8.599114036
SDHAF4	4.116288728	4.105729113	4.388504135	4.477093473	4.412572062	4.33123842	4.097434998	4.080389585	4.201909439	4.117279816	4.128780811	4.170826585
HAGHL	5.931426179	5.888992872	6.009478204	5.980078402	6.043755049	6.018638679	5.941587761	5.933502769	5.910904477	5.915645808	5.92171375	5.926554003
SRP19	6.995178808	6.962468541	6.819723429	6.777049769	6.766941642	6.801460842	6.715156634	6.735441678	6.691671544	6.666484867	6.629739745	6.638563273
RHOB	6.192461594	6.166937974	6.392351816	6.368758944	6.374660524	6.318955306	7.027293451	6.900364964	7.785479473	7.540650069	7.374804599	7.257158643
SLC35E2	7.662451051	7.670569349	7.738422794	7.728923323	7.711954835	7.710261447	7.677199772	7.675027667	7.693655479	7.698403398	7.711831944	7.720843929
POFUT1	8.121426921	8.133728321	8.076366399	8.042833282	7.883064545	7.898823061	7.867833421	7.873983177	7.788992348	7.827688425	7.663164175	7.678973623
ASAH1	6.64449615	6.598201223	6.958658045	6.904365676	6.899156463	6.841144526	7.287449595	7.261123589	7.841450805	7.633447423	7.902916408	7.782567977
ESCO2	7.485427112	7.450425076	7.257980711	7.26616183	7.289102816	7.323121462	7.359743854	7.372407228	7.289538648	7.317602766	7.290646729	7.29088738
KLHL29	7.890647887	7.894937681	7.952903554	7.964331313	7.962274522	7.977928585	7.851303672	7.846809247	7.85928972	7.859058428	7.853530912	7.848128229
TIMM22	6.282064829	6.227800874	6.092483888	6.163363286	6.024252665	6.046428931	6.044540302	6.051275309	5.972126818	5.969977251	5.93627687	5.921349501
ATG4A	6.337240128	6.322836692	6.26950963	6.30407984	6.248464012	6.267072995	6.324945107	6.329257182	6.343455048	6.323470425	6.317738904	6.29894827
SMCO4	4.883275671	4.870953797	4.797705168	4.809107144	4.807928555	4.800421087	4.987708514	4.980866156	5.028935608	5.041506273	5.057729209	5.036679051
MEX3B	6.593343748	6.595877673	6.598629311	6.596819474	6.606937873	6.614045308	6.651385314	6.649169711	6.695671881	6.677653028	6.705560618	6.711414959
PSMD3	8.154492348	8.091429371	7.634459354	7.678183993	7.61445911	7.747588943	7.342684796	7.383071546	7.19503531	7.187708946	7.117070445	7.08650399
SPRYD3	6.645782906	6.668916066	6.755605152	6.715932657	6.836172926	6.810498387	6.720508652	6.719648319	6.697792278	6.710881473	6.729445977	6.695430856
RAB35	7.450811773	7.412222265	7.164959279	7.169437714	7.112845444	7.206570352	7.320491014	7.384799699	7.228582275	7.252073913	7.161414039	7.163851105
SMTN	8.246372293	8.270203604	7.67331932	7.686407005	7.822766285	7.8898243	7.938113212	7.937011105	7.758954532	7.782047	7.791130175	7.808836075
CAPN3	6.919285442	6.91969125	6.92558935	6.927090286	6.927784659	6.926757589	6.937195777	6.943647705	7.004896447	6.984860293	7.056754985	7.042475857
CXORF23	7.528344589	7.534736068	7.583769211	7.58326601	7.572659753	7.574189527	7.615434473	7.59347918	7.625770471	7.627393791	7.623216256	7.649217609
MMAA	7.366344897	7.361593245	7.381001448	7.375785342	7.393426317	7.38924066	7.395193781	7.384212743	7.408261696	7.405050225	7.409992756	7.413646255
ACVR1B	7.422625117	7.423312834	7.529264725	7.537330534	7.541217679	7.540892111	7.374930388	7.386955657	7.415337396	7.410444933	7.44029627	7.434810123
SMKR1	4.883601159	4.875982183	5.059262514	5.044261813	5.000251055	4.986666434	4.817130292	4.813412184	4.818920431	4.821685715	4.823564045	4.820134889
ANXA4	6.672938915	6.683697519	7.234191382	7.222934627	7.021563217	6.936786369	8.649003115	8.533111378	9.479359906	9.251806801	8.997929314	9.027971892
GINS1	7.294550921	7.238634119	6.727536545	6.749814035	6.838556721	6.937546777	6.776849766	6.784164104	6.706004432	6.736261718	6.668447614	6.678903249
FBXL20	8.219242246	8.218759657	8.329044069	8.303785652	8.29714099	8.268167846	8.238905358	8.236637746	8.274371614	8.250524122	8.255165085	8.252718481
IL11RA	6.47372357	6.475908448	6.544916258	6.536412331	6.517620367	6.511264055	6.489200697	6.484917716	6.500605876	6.506111905	6.526660142	6.528523064
FIGNL1	7.226182997	7.199672035	6.928171863	6.915207062	6.981722792	7.00273704	6.910659756	6.918208208	6.859776313	6.877044962	6.841227508	6.849750727
GPR107	8.126204711	8.159142157	8.371737112	8.352325883	8.310011438	8.303450344	8.804232899	8.777376241	8.812083182	8.781981714	8.715851559	8.718164763
PLEKHA4	6.520596511	6.526043495	6.686772037	6.69047827	6.680134198	6.703027805	6.42109263	6.418312704	6.455766232	6.453779969	6.485231955	6.486318278
CTC1	7.693311764	7.699544438	7.769279886	7.774376441	7.769066628	7.765869121	7.741576812	7.733545714	7.756756266	7.763824061	7.755503904	7.76573753
EID2B	5.7156758	5.702403916	5.731775513	5.737700002	5.762964468	5.767742898	5.75180441	5.748878956	5.761169841	5.764467463	5.841661271	5.815277085
ESPL1	7.825845335	7.825406364	7.591510998	7.622130841	7.621688851	7.684165114	7.625806508	7.629628226	7.561751834	7.598854662	7.570611286	7.576174909
THBS3	7.020984991	7.035770854	7.537680153	7.593265602	7.353337677	7.299189029	6.967341359	6.943594443	7.087449184	7.087332651	7.162337409	7.183752277
SPAG9	8.705408405	8.711436079	8.903434551	8.863348353	8.97401202	8.947236744	9.417174549	9.4107299	9.426313189	9.413902968	9.451611664	9.486967899
DECR1	6.011539637	5.970767324	6.277772899	6.372735679	6.238200265	6.242916712	6.658048252	6.609310838	7.020779045	6.898841033	7.170223088	7.088816275
KPNA4	8.908361895	8.852073362	8.548781883	8.510375492	8.597233642	8.611407868	8.365139099	8.360907627	8.298143763	8.274543685	8.274272727	8.273208668
COPS3	7.651209199	7.535578139	7.02477699	6.979288229	7.0886855	7.151173448	6.850151671	6.900846485	6.61559045	6.654180629	6.580653096	6.550375761
ERAL1	7.023445702	6.99029555	6.872282253	6.895395201	6.765828804	6.815833571	6.735205825	6.735792594	6.716478254	6.732544596	6.621498992	6.610254756
PLPP2	6.074584892	6.021015503	5.845091088	5.761645099	5.793785082	5.769421635	6.211765224	6.250445847	5.89580746	5.962212855	5.886175325	5.863902615
DENND3	8.494379565	8.500558462	8.745287535	8.826066017	8.655748441	8.648278673	8.466487768	8.453640668	8.441567198	8.445270208	8.447455545	8.454911907
ATP6AP2	7.056223886	7.046354431	7.391002286	7.254974643	7.483197203	7.366453515	7.074366141	7.052020334	7.113902225	7.049468942	7.122048992	7.079082264
LOC730101	6.738988544	6.737932537	6.745005712	6.77173713	6.768794275	6.818330795	6.759816981	6.769262497	6.734987484	6.737861723	6.739156012	6.740949553
XRCC4	6.237105403	6.141460725	6.016311591	5.999286036	6.008914851	6.057621395	6.050407759	6.070017451	6.01030585	6.00175898	6.002786536	6.007401315
SEMA3A	8.043633153	8.005593019	8.385811969	8.205933987	8.478729668	8.384305511	7.339046729	7.322546996	7.361284456	7.363484794	7.381044444	7.396302889
NCLN	7.498250976	7.526951029	7.249518938	7.259659417	7.242712673	7.26003246	7.491849689	7.484086832	7.264271115	7.356995651	7.230298236	7.204297499
STEAP3	7.421509316	7.471173154	7.422896421	7.40027664	7.311787986	7.299164915	7.879993006	7.874978992	7.760980767	7.752552325	7.662328251	7.654929618
TRIO	9.016415117	9.118503767	9.498720175	9.631020042	9.384963318	9.458511444	9.229432621	9.22500453	9.187052229	9.201510989	9.080188981	9.122008531
ZSCAN23	6.891063616	6.89727686	6.913986336	6.924391511	6.940494358	6.937473068	6.877921149	6.875818567	6.890993904	6.888065312	6.900528026	6.90094579
SLC25A23	7.177466428	7.165785813	7.407712186	7.43295894	7.444074133	7.460611567	7.185346921	7.174631599	7.331945412	7.343282721	7.488801895	7.45345232
YWHAZ	8.597708863	8.517066395	8.481419989	8.427366302	8.055387175	8.039512026	8.913670896	8.897305783	8.647557239	8.658055671	8.134386765	8.145119498
SNRPA1	5.821798344	5.741220244	5.27995626	5.324450996	5.370996525	5.452278813	5.476181831	5.56414515	5.305145825	5.389177154	5.313106003	5.389751577
GATAD2B	7.886775684	7.910300958	7.962954305	7.984222256	8.008789375	8.024402237	7.9858963	7.966939741	7.989034405	7.975742936	8.043812037	8.019770557
SLC16A3	7.836999566	7.845370435	7.662812174	7.741494652	7.400364323	7.405102593	8.764944861	8.814849368	8.352139767	8.478255148	7.690005294	7.70506519
CSTF2	6.673041518	6.610287337	6.344161975	6.309468913	6.323789119	6.359054107	6.123474792	6.169847907	6.046862231	6.091645829	5.996792641	6.014220051
NUP93	8.48623201	8.402229891	7.881941882	7.888874886	7.93814453	8.10474784	7.25232536	7.267097678	7.204280381	7.243888527	7.192823389	7.180499756
SYNGR1	7.224417234	7.218804371	7.25701654	7.267947789	7.262215094	7.25842645	7.221202957	7.21687445	7.221473646	7.230947159	7.234840704	7.237877057
SEMA5A	8.328582033	8.328117107	8.373819733	8.398199968	8.346006379	8.346043729	8.353518832	8.349992397	8.389191919	8.408021897	8.358622656	8.364420802
TRPC1	6.861940459	6.862369985	6.976666213	6.957608077	6.927729384	6.897277562	6.97355056	6.970420699	6.984854689	6.964512234	6.972271152	6.956585776
CEBPZ	8.020220769	7.838692694	7.600008407	7.494372162	7.610385482	7.561335428	7.678221915	7.722493941	7.689354268	7.652900145	7.536255235	7.532005068
VPS4A	7.868343598	7.863986202	7.729283423	7.635169427	7.514374457	7.45339804	6.742501657	6.726556588	6.659174305	6.672513177	6.569151963	6.550058933
GAL3ST1	5.727422428	5.727422428	5.732759242	5.728225835	5.729496001	5.72810533	6.291239007	6.154644631	6.295714281	6.349072698	6.146785363	6.189749304
UTRN	8.772074994	8.816857143	9.034499334	9.208386867	8.99358981	9.038804774	8.76879039	8.757175802	8.799024745	8.797732502	8.804091235	8.813643409
MLLT6	8.567392903	8.567822984	8.775601075	8.713373481	8.765057426	8.707997477	8.4664396	8.449070995	8.510289889	8.502540659	8.505166306	8.516522488
INIP	5.82827043	5.789581429	5.59949318	5.597719131	5.622497987	5.645063988	5.856614432	5.894721958	5.812646355	5.837246899	5.734573992	5.789398361
NUDC	8.063682844	8.028794451	7.414123699	7.302759804	7.523367907	7.508920137	6.659938971	6.735756772	6.502782016	6.526217929	6.432302037	6.423545696
PAK1IP1	6.859327268	6.692957758	6.083440208	6.06352786	6.28718452	6.267700717	6.140430638	6.207263226	5.960188451	5.91433642	5.920441777	5.946787821
PSMC3IP	6.392351415	6.379035926	5.896129249	5.889359567	5.970360494	6.050881036	6.06993217	6.091427953	5.926916347	5.942313498	5.882958344	5.910431397
FBXO5	6.554826084	6.547769239	6.228277744	6.234747447	6.258583068	6.308817885	6.501195658	6.52121819	6.260950123	6.328554278	6.232544252	6.265768765
RNASEH1	6.579080415	6.563445136	6.326209042	6.300630125	6.273697349	6.331790686	6.227615636	6.24297115	6.152058954	6.137964837	6.07969942	6.067527979
USP27X	6.258258045	6.252299298	6.309841159	6.300500925	6.323440867	6.300038472	6.2267212	6.237702037	6.236963811	6.2367947	6.247495492	6.239883431
SLC25A44	6.988887856	7.025578048	6.898768577	6.940794974	6.867488338	6.898537573	7.093039788	7.0835619	7.007235241	7.003657255	6.949806256	6.947703941
RPL12	7.783884968	7.630068625	8.670567674	8.199242926	8.648298394	8.172322366	7.387222406	7.421927356	7.549308326	7.438699831	7.894289105	7.756710332
SLC6A6	7.949463987	7.978083499	7.849295458	7.842739948	7.842910167	7.864047283	9.341123732	9.280815596	9.428514797	9.503400149	8.875630796	9.008449194
SLC29A1	7.12228396	7.11289425	6.697129053	6.682015709	6.752394568	6.782477852	6.6880477	6.721214637	6.571019033	6.588535096	6.554122654	6.572507048
PGLS	5.208727197	5.198508608	5.822023334	5.697534264	5.58960634	5.430000676	5.651613868	5.66933373	5.752359203	5.71042622	5.777486904	5.697818716
OGT	8.560438598	8.67894003	9.353946343	9.167102699	9.19833995	8.946100482	9.025142016	9.062331939	9.159130081	9.23659539	9.162543384	9.340172033
KLHL5	8.488538743	8.450180241	8.821464439	8.788802316	8.781563187	8.677206068	8.17906026	8.181991206	8.240123005	8.207321216	8.227376171	8.222234714
MAGI1	8.258554606	8.25681771	8.287527222	8.297320281	8.302134707	8.303634221	8.25355613	8.248437533	8.26312552	8.260459555	8.277259631	8.282182064
DYRK2	7.83896935	7.835260298	7.809224526	7.801388936	7.686503318	7.691889004	7.88672497	7.836175832	7.881349088	7.850152282	7.692030147	7.710024922
NRCAM	7.666424899	7.66740236	7.666205438	7.666477261	7.66609259	7.665366399	9.578285253	9.494704522	10.01757581	9.899596948	9.393380247	9.499695064
CDC7	7.114598186	7.062129813	6.701346748	6.706476721	6.782051482	6.81335392	6.726578456	6.733503579	6.644213579	6.655205623	6.625980673	6.629630681
SH3GLB2	6.749566324	6.73310885	6.984361572	6.962287195	6.97032602	6.902246087	7.165919909	7.180365428	7.167444571	7.190342525	7.211521544	7.220530453
SWAP70	7.815211195	7.785805772	7.751131606	7.777588956	7.672171498	7.67967413	7.663748153	7.666011852	7.707414943	7.70502952	7.597184194	7.599691703
BBS10	6.842831017	6.829980233	7.01572043	6.983021468	6.980638086	6.968432528	6.901270771	6.883310116	6.935358352	6.956079628	6.890033007	6.941470676
COL18A1	7.86482521	7.890393518	8.600629718	8.62208173	8.321330646	8.243966575	10.32865661	10.16790432	10.97027929	10.84356829	10.78216664	10.67932188
TGFBR2	7.654995012	7.609288228	7.788759267	7.652187095	7.928186935	7.837820856	7.79069944	7.79324323	7.754249571	7.696244814	7.801711384	7.775623424
NAB2	6.453467199	6.453974722	6.607792095	6.570429662	6.647274075	6.559333953	6.496702023	6.503511715	6.426997592	6.45728468	6.48586051	6.466990478
NASP	8.407222427	8.403365313	7.979162964	8.014310999	8.06162686	8.158374308	8.116671471	8.145229539	7.956865638	8.03292414	7.983258465	8.019195225
ABCA10	7.621542509	7.604590891	7.624807771	7.614515531	7.672083526	7.648026342	7.577126164	7.577227436	7.577060399	7.577804802	7.577914221	7.57725044
TMEM159	5.999782443	5.982658735	6.096726854	6.072712545	6.113495537	6.081817199	6.040023283	6.035546514	6.074458816	6.03581871	6.076958099	6.064906367
ZNF133	6.386588592	6.402694551	6.481468605	6.487272697	6.496307789	6.481226831	6.415419556	6.425756034	6.476760486	6.472394622	6.482679614	6.456080846
SNRNP70	8.237868283	8.203407703	7.85296056	8.006026374	7.801735798	7.936767585	7.693988439	7.720964304	7.543727034	7.642134782	7.577220131	7.587901646
HACD3	7.823520508	7.786226625	7.506884777	7.465295581	7.479368468	7.524578627	8.179949628	8.128127808	8.174414021	8.160195055	8.133801153	8.136759889
LARP6	6.301792067	6.29845869	6.55436391	6.485166318	6.557733902	6.460297518	6.182544226	6.214841887	6.12808581	6.124042706	6.133344019	6.146469189
MIR762	1.227754809	1.253204099	1.226747649	1.230349003	1.172218096	1.172015309	1.214040941	1.17186049	1.172733489	1.175286113	1.173612938	1.237245871
NUP85	7.177883457	7.104119984	6.943288449	6.904667108	6.921069127	6.958157837	7.210615426	7.232452318	7.077711668	7.152607411	7.041127875	7.06080116
PAN3-AS1	5.903148009	5.903601456	5.908420026	5.929559114	5.916214772	5.929662765	5.911151508	5.919292156	5.920656803	5.931085038	5.948689812	5.956802993
GPR108	6.128168338	6.082924057	6.382061616	6.311206437	6.276255064	6.280110537	6.697286235	6.661838787	6.79410222	6.788093891	6.729088365	6.708479395
DENR	7.725588019	7.691570691	7.654889027	7.521172116	7.444666992	7.371298961	7.440487641	7.420441997	7.389678725	7.35324062	7.22740986	7.252915511
MMP7	5.971842637	5.971188333	5.973122208	5.971188333	5.974106108	5.973493939	6.116792456	6.067854238	6.36254752	6.240294122	6.184256255	6.224665086
UPP1	5.885954288	5.888989577	5.937858189	5.946507541	5.926659799	5.919747297	6.526548604	6.576119411	6.666410368	6.724286288	6.427788838	6.43610385
POU3F3	5.350868238	5.350868238	5.352850149	5.35191119	5.354455764	5.350868238	5.413241881	5.396680566	5.404519336	5.406368721	5.409153077	5.399406506
NIPBL-AS1	7.251561273	7.249873493	7.307331537	7.298132248	7.314194787	7.331350075	7.265996918	7.263406019	7.295852148	7.289424276	7.344721196	7.369584891
TOR1AIP1	7.348389915	7.313113596	7.0993509	7.079707649	7.143467494	7.149936383	7.346036573	7.343414245	7.286205721	7.284859823	7.210835943	7.234938451
APLN	6.570614303	6.559171725	6.482011124	6.485493174	6.496699711	6.480423076	6.524534519	6.533735394	6.47789709	6.49596307	6.473914136	6.470413558
MUT	6.937209291	6.884802766	7.069359005	7.052902152	7.044277818	7.038699596	7.116557578	7.102366324	7.261230457	7.184572592	7.268641194	7.270255269
NOP56	8.442858039	8.382422576	8.055416189	7.953857038	8.001808494	7.946402222	7.504740944	7.576767561	7.333246076	7.376793859	7.289528841	7.242940826
EIF4B	8.466539578	8.399219124	8.780511025	8.557945557	9.111711844	8.832723242	8.169077373	8.146127603	8.353021463	8.21989053	8.615412839	8.541772395
RAB38	5.799504644	5.694043836	5.506227298	5.515895685	5.55709115	5.532496541	5.472032903	5.483189501	5.493104862	5.451390351	5.540355281	5.52034525
RGS2	5.609140615	5.610485689	5.341855316	5.30795338	5.35363445	5.395369482	5.228526093	5.240773683	5.216221166	5.217594731	5.215360322	5.212882157
C5ORF42	8.386300039	8.395194665	8.467913574	8.496331091	8.448379404	8.450921772	8.449339429	8.445890759	8.45625172	8.444717704	8.440709696	8.463984218
HMMR	7.586776083	7.423721443	6.808749417	6.967218328	6.906327696	7.064892565	7.057932087	7.074761145	6.789658516	6.905678275	6.642476773	6.691575437
GOLGA7B	7.451563226	7.451328706	7.452022054	7.451571908	7.452375038	7.45194877	7.530229061	7.529433742	7.507248896	7.506026807	7.507720372	7.514496935
SPHK1	7.462611368	7.467243701	7.161453545	7.122251848	7.20787159	7.218697383	6.829735667	6.846505216	6.823395435	6.83283973	6.807519216	6.814631089
TUBB	10.16425656	10.07148102	8.843689427	9.023833443	9.152095143	9.537577769	10.20920519	10.24915475	9.713041174	9.897936495	9.845227893	9.860968305
UBE2J2	6.833748867	6.805076188	6.692244942	6.678127809	6.621170099	6.630501477	6.522933761	6.551390892	6.494368608	6.506672952	6.457278288	6.428011865
CCDC183	5.533859896	5.544078766	5.570902467	5.576515959	5.558672142	5.555257475	5.590962156	5.591907483	5.577064729	5.592979702	5.618832408	5.621111566
ARHGAP11A	8.106578271	8.081818372	7.517017829	7.576805316	7.610878712	7.742162757	7.812530375	7.829182571	7.548845759	7.639738586	7.53630846	7.565723479
PAPD5	8.222043893	8.206862671	8.100248298	8.093964507	8.091390765	8.082868517	7.912964362	7.897150016	7.90833624	7.898597785	7.883093991	7.884666197
MCM6	8.167275113	8.038618224	7.473307952	7.413878311	7.537262791	7.624672959	7.552335371	7.619427501	7.249662676	7.324959297	7.168639724	7.156628051
JUN	7.761167015	7.714871172	7.482436244	7.575205507	7.326730279	7.446928443	7.205047226	7.249416085	7.04550272	7.087462458	6.96262331	6.909534802
RRM2	8.544164096	8.536800892	6.953405592	7.049290017	7.232911144	7.517244929	7.600037347	7.637491787	6.891219634	7.062827232	6.852781559	6.866433667
SLC2A1-AS1	4.927512106	4.927512106	4.928841348	4.928910607	4.928715882	4.931075492	4.994049755	4.98975134	4.999015083	5.009602222	5.0150286	5.02009972
TRIM28	9.115747998	9.157109058	8.539497511	8.624702017	8.592374903	8.677554419	8.184718173	8.176036086	7.945700548	7.942242206	7.907242536	7.797534517
ELOA-AS1	4.924559477	4.917736139	4.958114604	4.937519509	4.975150401	4.983127626	4.895931081	4.893253819	4.890427154	4.894221338	4.908556776	4.908972096
ABHD3	6.730071599	6.732889348	6.6743265	6.689780875	6.676329265	6.68571052	6.797824084	6.782599222	6.824391072	6.817882443	6.827617456	6.841353463
SDF2L1	5.092190588	5.070129988	4.878588963	4.854000983	4.814422311	4.891773323	4.852631646	4.89015987	4.823006535	4.768735072	4.759519778	4.738344855
CRMP1	6.786412635	6.788954055	6.791143509	6.78763798	6.79316798	6.79012114	7.16572252	7.184550428	7.200003704	7.15901252	7.110696277	7.089610763
SMC1A	8.80456646	8.834804247	8.46401915	8.490211146	8.521829249	8.604362367	8.598710373	8.607944311	8.470784697	8.491731875	8.43126685	8.453127855
SKA3	6.877998987	6.843639966	6.374826242	6.396687615	6.451108718	6.529121355	6.684624197	6.70768767	6.455078552	6.526642087	6.44620568	6.452330047
BYSL	6.575483518	6.534563341	6.340900675	6.367964462	6.293079198	6.336181711	6.36066319	6.398074792	6.322042357	6.396225431	6.21773979	6.197734937
NUP205	8.682896322	8.648794075	8.228173896	8.194012866	8.251739071	8.308818177	8.14951539	8.183715236	7.996152925	8.041896259	7.855542472	7.895996129
SNORD65	1.862232136	1.724367675	1.527172917	1.461198354	1.373816988	1.410827909	1.177651001	1.265238786	1.23240849	1.373333305	1.158523482	1.130402201
PDSS1	6.056450762	6.043490614	5.834688192	5.810248289	5.842659007	5.894535325	5.989863064	6.038825641	5.928547337	5.976944553	5.91141029	5.91920987
TMEM201	7.716265077	7.727367779	7.638027035	7.612695928	7.624533233	7.635872173	7.598503721	7.601720848	7.575065201	7.578491841	7.56107554	7.560157103
KHSRP	8.619262766	8.59508488	8.196885373	8.181470163	8.163067749	8.21613237	7.902256211	7.89869343	7.731955395	7.783432775	7.645457185	7.607190572
CBLN2	6.512893336	6.509224465	6.31910489	6.313355107	6.36446069	6.336693649	6.368525173	6.371889425	6.42420271	6.400662007	6.377496137	6.391933787
KIAA0355	7.608880331	7.615655528	7.706182123	7.701461686	7.686831831	7.674925529	7.661826652	7.65260098	7.701079149	7.691059663	7.688018985	7.694077611
CDCA3	6.872650975	6.887627622	6.549885014	6.594479081	6.579211844	6.682033933	6.756199811	6.790454722	6.596217176	6.667456011	6.589684172	6.602720562
SAR1A	7.73786109	7.675104459	7.586150438	7.6628279	7.36614682	7.470292553	7.460622158	7.493247098	7.40098878	7.398353056	7.317682594	7.303029195
HTR7P1	7.001594693	7.022802535	7.047717607	7.060575497	7.104816597	7.124875025	6.901382858	6.905115836	6.901753642	6.900970395	6.900321409	6.902942133
CWC25	6.927885815	6.950837952	6.823873061	6.812806266	6.802968439	6.822760833	6.848862463	6.846617037	6.839783444	6.827576186	6.859058008	6.858126852
SQSTM1	9.929238817	9.834248899	9.842687185	9.903013966	10.39052392	10.44074339	10.66732704	10.6786849	10.63533289	10.56308829	10.69813969	10.56100325
CCDC58	5.831419812	5.69704295	5.365493687	5.299556001	5.352787524	5.402679727	5.128910281	5.244424138	5.078451247	5.113740082	5.075396975	5.137505926
BICRAL	7.655024885	7.65956483	7.696419336	7.685385023	7.699009546	7.695561479	7.716434823	7.699514378	7.740516187	7.736724185	7.731649026	7.746237422
CSE1L	9.18045439	8.943870858	8.267702056	8.140168795	8.370311157	8.550441239	8.331909047	8.371967941	8.148336664	8.17621088	7.905497722	7.966983432
LRFN3	6.127803499	6.124708076	6.177369809	6.172232661	6.166019311	6.160076407	6.175585697	6.179360396	6.161959977	6.161302764	6.162726041	6.140056757
ZBED6	6.415166021	6.434352323	6.48287041	6.493751324	6.518616649	6.489961667	6.414272466	6.409658261	6.401999316	6.407035957	6.400102068	6.419352329
DYNC2LI1	6.947009256	6.930886945	7.114261308	7.036254397	7.120285061	7.081567062	6.903598758	6.887829858	7.053615789	7.01316816	7.039773179	7.026644875
NAT6	5.483308058	5.483309194	5.493456108	5.513281926	5.531533323	5.52881014	5.59835366	5.59101694	5.545844032	5.560058413	5.616105433	5.606241177
EXOG	6.811158428	6.828889282	6.752247236	6.772987065	6.739766936	6.753149235	6.798924046	6.819146897	6.783129359	6.785111032	6.764449093	6.765369342
LLPH	6.345475737	6.25537131	6.054798976	6.070447743	6.065888555	6.121811677	6.206611046	6.192692459	6.123490373	6.088294678	6.085138792	6.08987028
INPP5A	6.867535131	6.850181982	6.757838117	6.730183632	6.696411235	6.711058967	6.47715271	6.497675602	6.479397355	6.486516113	6.478417922	6.467335313
LINC00920	4.713399125	4.695911301	4.712207775	4.757973911	4.782436484	4.834879001	4.668409691	4.666586039	4.668676093	4.679885736	4.721436412	4.698633699
IGSF3	7.674751098	7.672644342	7.70057224	7.696760357	7.686060766	7.692516333	8.006250736	7.982026613	8.147972481	8.079767021	8.095001058	8.072231681
HNRNPM	8.723237865	8.677790894	7.857073826	8.080279131	8.014543315	8.279291117	7.980266509	8.030498446	7.70380659	7.775975531	7.679016832	7.672523971
PLXNB1	7.799715034	7.809949569	8.03909937	8.069249192	7.904701622	7.87586939	8.339180323	8.266992944	8.500442574	8.481166295	8.475210149	8.473995888
CDC42EP1	6.516610567	6.518527737	6.363905393	6.377215536	6.302963738	6.372276391	6.880485833	6.895154719	6.746194996	6.800595754	6.708870358	6.681511326
TRIM66	8.141988137	8.151592513	8.182491121	8.210069572	8.18504045	8.178898424	8.162720904	8.162459167	8.172492683	8.178287293	8.175683777	8.193374035
PARP9	7.866380623	7.854831871	7.967831386	7.980728365	7.924352334	7.953799088	7.818812473	7.81395317	7.820875998	7.820985892	7.83447902	7.830730131
GABPB1-AS1	6.880922037	6.876694032	6.961743417	6.930986745	6.96289248	6.935598369	6.911471675	6.909918515	6.93044323	6.935449434	6.985951365	7.022548226
LOC100128288	5.85910229	5.858597088	5.864588036	5.867356872	5.870445227	5.870852888	5.916105616	5.906379822	5.922381783	5.943968849	5.996164838	6.049224749
JKAMP	7.201678828	7.147150329	7.062686121	7.011100614	6.930025129	6.956293961	6.901600974	6.939947752	6.91434541	6.881555601	6.738315975	6.74088364
MON1A	6.861689502	6.84847673	6.782751576	6.794311564	6.78275888	6.80152109	6.769052765	6.773446729	6.758932656	6.761607308	6.762704002	6.759725639
GEMIN4	7.498260445	7.487702798	7.248277835	7.252509293	7.20854889	7.264449495	7.098624084	7.123463981	7.012273623	7.008488328	6.948093594	6.929271522
FAM3A	6.550628286	6.549442929	6.608443811	6.625455572	6.642926226	6.645722718	6.749433316	6.747448975	6.755720806	6.760115551	6.804268796	6.791274447
AURKA	7.278648252	7.228300321	6.40989428	6.631980128	6.563485161	6.820807819	7.061725672	7.089047872	6.642075127	6.81850655	6.600406965	6.598115195
TMEM30A	8.395538514	8.393161939	8.252506639	8.135061995	8.012592101	7.982418794	8.299733195	8.223373937	8.069889183	8.042852177	7.739120679	7.777470469
EPB41L3	7.279500833	7.279081028	7.274437738	7.275934373	7.275871544	7.276291272	8.076978314	8.088127265	8.024117749	8.037195587	7.999321362	7.982198229
FANCE	6.321201887	6.289886526	6.224109426	6.223488045	6.193464552	6.195931184	6.139978051	6.144364493	6.121375856	6.132210967	6.120745314	6.120709941
TOP3A	7.390349098	7.412056764	7.197633168	7.19694216	7.198197177	7.245503651	7.120601314	7.121671161	7.063684696	7.07102538	7.047803636	7.039611503
DTNA	8.295501188	8.285791491	8.374154689	8.389443597	8.364930912	8.372215086	8.217267093	8.219200221	8.228372115	8.22343541	8.238250126	8.234229359
RAD51	6.20978646	6.193273163	6.080980132	6.095351264	6.092657035	6.112464839	6.273690787	6.283500834	6.152014568	6.191030242	6.138954206	6.127727444
RHOG	5.895988691	5.886007043	5.674467821	5.738075916	5.63973153	5.643360383	5.904416138	5.982127873	5.79965977	5.854500904	5.652272082	5.644801962
MKRN1	7.366324137	7.352626334	7.672501378	7.675405314	7.625546395	7.641138977	7.402915771	7.391108637	7.574838261	7.504485488	7.575306389	7.550488011
KDM4A	7.375540659	7.415702149	7.076443078	7.100246105	7.096236217	7.122331937	7.511901015	7.516688266	7.077064028	7.067101412	7.167562862	7.175110751
ELOF1	6.03871751	5.965435329	5.737401912	5.753964381	5.713508811	5.754537981	5.79131003	5.843287529	5.68916794	5.682896323	5.744608892	5.672780224
NAA50	9.271138859	9.186221139	8.495317884	8.373950137	8.67643766	8.766696056	8.186695567	8.183119089	8.118213419	8.097644588	8.132720412	8.136582432
MYO1B	8.916701078	8.895786674	8.661230824	8.780441492	8.584863745	8.647292321	8.251620346	8.287579135	8.329337173	8.251944407	8.242123352	8.257023029
TRIP13	7.518477613	7.437532567	6.718931048	6.790828525	6.857166105	7.069764272	7.074641537	7.117750724	6.822057012	6.885126735	6.73584519	6.738448674
MAPRE1	8.380246476	8.278337842	7.908334107	7.915548937	7.861692517	7.996710201	7.763545948	7.772069051	7.658763992	7.624691387	7.598475232	7.574901492
NSL1	8.616483678	8.595852062	8.567726169	8.564528269	8.565422204	8.566283651	8.574738091	8.573835435	8.57756635	8.573958444	8.559050102	8.564138065
ECI2	7.826245803	7.658551294	7.416045696	7.523579273	7.311972764	7.380515427	6.401273862	6.420097226	6.433656204	6.354851145	6.301912774	6.271450918
RGS20	6.284183464	6.284458004	6.279505095	6.278650378	6.247279392	6.25062941	6.610111057	6.663369551	6.62605329	6.63036293	6.424963435	6.425087209
SNORD116-24	1.353626324	1.352191344	1.369148929	1.419351706	1.408220509	1.434394506	1.371950045	1.35158342	1.396111574	1.404838737	1.414133	1.478032681
WLS	7.219634044	7.230931471	7.046745261	7.025749412	7.000472236	7.046414738	6.792180045	6.803271664	6.856786767	6.809335764	6.821317759	6.785122823
C11ORF1	5.744364675	5.707982851	5.845546021	5.786848236	5.844184402	5.793537091	5.764923978	5.784881349	5.823462283	5.792735335	5.835187539	5.807086306
FUK	7.013167711	7.007722996	7.094299294	7.103920335	7.092152243	7.08175735	6.963730078	6.955230086	6.970402209	6.963801185	6.963347136	6.964843028
ST5	7.427560977	7.430237409	7.480006975	7.486250543	7.469236149	7.463468329	7.41836089	7.41914417	7.422011334	7.416858258	7.435905123	7.42648443
TAF5	6.664406886	6.64376671	6.533094011	6.532304579	6.551053263	6.568458366	6.563277469	6.582553082	6.545150929	6.550142702	6.574386892	6.559650258
LINC01139	5.527509552	5.523629263	5.76456294	5.947236758	5.73620632	5.790932443	5.748687934	5.733239179	5.880674143	5.870761543	6.372154589	6.379909064
IGFBP6	5.754937328	5.70135856	6.918989453	7.193865194	6.404603029	6.424073392	5.335601759	5.345120717	5.169657425	5.184952682	5.227878499	5.178890091
COL6A1	8.099470652	8.204674811	8.857983737	8.796686286	8.71792072	8.552180713	7.977096715	8.021780731	7.770710674	7.802037671	7.960436014	7.905013452
SPTLC2	8.164723146	8.172152165	8.340429092	8.404446729	8.375824512	8.378101895	8.14062848	8.121720577	8.299185866	8.279161701	8.240948419	8.261874241
TDRKH	6.716736925	6.711508415	6.751578933	6.755360942	6.762931275	6.765938761	6.738782394	6.722080722	6.755479076	6.744311396	6.752568194	6.754508061
BPHL	5.75960607	5.760825094	5.879094639	5.898129143	5.846170619	5.831086007	5.866829604	5.856673666	5.97614504	5.958256187	5.96868578	5.939085902
ZNF880	6.159556082	6.149295905	6.114205975	6.110221919	6.11984581	6.12200588	6.351462088	6.359333008	6.312469197	6.30845741	6.359809794	6.36908645
TAF13	5.328710105	5.269076731	4.745166722	4.768582044	4.812168694	4.954104267	5.122013118	5.13228808	5.025875221	4.943016991	4.925140365	5.011210324
NDUFV1	6.90165325	6.863842444	7.158115136	7.192895503	7.234008703	7.231315077	6.988784988	6.978927388	7.065525019	7.072741429	7.103348542	7.078757323
GPR87	5.447525672	5.420339688	5.381829182	5.411035204	5.373121805	5.392958756	5.373853565	5.377245547	5.371576695	5.364252081	5.367147319	5.366966645
NT5DC2	7.025542267	7.010733327	6.621523095	6.625452685	6.632151587	6.742328198	6.61361685	6.588409701	6.509913009	6.57178324	6.40297097	6.392923951
NDUFAF5	6.302431122	6.256493064	6.188284202	6.173450574	6.182804122	6.192374536	6.392447668	6.394583494	6.353909506	6.364491174	6.353250389	6.363658514
MIR631	1.007764464	1.007764464	1.007764464	1.028787302	1.061434432	1.025652766	1.113440471	1.042983431	1.063103352	1.132250064	1.084832572	1.080137398
PSMB8	6.686252534	6.599250182	6.909242185	6.898281255	6.935292415	6.958039302	6.114115492	6.114156616	6.114844243	6.114714192	6.111567315	6.11264593
LRSAM1	6.732232616	6.723833247	6.882111156	6.919485375	6.846646252	6.825028793	6.798176545	6.832736652	6.834271804	6.829618299	6.88177012	6.855027018
ORC1	6.97059614	6.932834075	6.497848473	6.522312573	6.579191837	6.639975774	6.697046291	6.73001078	6.539537441	6.57756338	6.522349392	6.529154944
SPATA33	7.106614302	7.109638668	7.091886955	7.090985538	7.092785166	7.085290647	7.121255696	7.119797645	7.109010175	7.104573178	7.104543415	7.117353034
SNRPB	8.067176698	7.904683809	7.515032808	7.553134261	7.550673948	7.619138178	7.492231486	7.537293492	7.289863324	7.345540431	7.252153245	7.167889749
MCM8	7.717794539	7.72686173	7.456030423	7.451591713	7.505562727	7.544728989	7.552563944	7.559876869	7.466327246	7.496709054	7.462186995	7.466457159
GNAZ	6.501938748	6.502659884	6.565344933	6.552918131	6.569455003	6.540230999	6.554288195	6.559993475	6.606611441	6.594646825	6.610987731	6.583329562
ATG4D	6.101074061	6.093756379	5.975115655	6.003687746	5.984643947	5.998995979	6.350614493	6.330852422	6.205727184	6.283334052	6.295259779	6.257221071
ACVR2B	8.31854036	8.318878673	8.359099429	8.346344056	8.35067778	8.345262862	8.387328372	8.38206456	8.437486924	8.420696597	8.430734306	8.427834024
ANAPC16	7.135503452	7.139299458	7.324838234	7.282707831	7.294847406	7.240656317	7.356764037	7.357708277	7.416836001	7.385570684	7.415968503	7.407735385
CHEK1	7.540732637	7.513459353	7.213202822	7.210861263	7.280596004	7.341128161	7.398134469	7.417222868	7.311302686	7.326088613	7.334125477	7.33101945
ATAD3A	6.871162882	6.859258187	6.71540492	6.703086768	6.643602188	6.642146595	6.481213968	6.503131722	6.436695593	6.452000494	6.378383096	6.370805216
ZNF524	5.014669799	5.013810083	5.056435151	5.069996388	5.122217564	5.114548263	5.028828563	5.040495152	5.059817425	5.039458315	5.121963904	5.121471735
TPTEP1	7.041517403	7.041240118	7.021528662	7.039238558	6.910171757	6.919299553	6.742353974	6.742353974	6.742353974	6.742353974	6.742353974	6.742353974
C9ORF16	5.545556451	5.497649662	5.794805488	5.734770061	5.719790379	5.69215828	5.738624214	5.773716424	5.918951023	5.904420642	5.998322635	5.923200625
CCNL2	7.669407567	7.711459914	8.104655062	8.01068164	8.049127375	7.907653451	7.632026396	7.591890783	7.628308854	7.676699443	7.744665905	7.785323987
RASSF4	7.263964231	7.262924553	7.295745076	7.296900165	7.290488842	7.278344729	7.442684379	7.417043317	7.659345739	7.58612741	7.471418353	7.478791797
ARHGAP18	7.907366472	7.830563696	7.869520153	7.823043939	7.546341786	7.35444863	6.973323312	6.985696542	6.944122921	6.915953259	6.804457801	6.819600941
PLXNC1	7.785483192	7.771228928	7.870006387	7.885254171	7.824428187	7.84327488	7.736133983	7.738165285	7.735604962	7.734629886	7.735342661	7.735354545
LAMC1	9.503538149	9.601574743	10.34675168	10.40574636	10.09040499	10.11355478	9.157976505	9.138675189	9.073433764	9.042384171	8.927177328	8.919960787
MROH1	8.108910197	8.106955933	8.140147648	8.138742801	8.136538951	8.132930664	8.111371827	8.110494414	8.112800947	8.118150865	8.11184551	8.111065013
MGST3	6.076660067	5.967381192	6.160226117	6.273405261	6.29134333	6.301698618	6.89311984	6.940671584	6.948419347	6.926284047	7.18795453	7.0685283
TOR3A	6.460816828	6.410554475	6.177080693	6.177233332	6.197564873	6.249905618	6.413974838	6.462662592	6.262648168	6.282535391	6.283577462	6.289645679
SIGIRR	5.915349618	5.925893635	5.953512334	5.970201537	5.983568189	5.975113223	5.903803174	5.900879548	5.909184449	5.903201792	5.916077512	5.904708773
TACC3	7.975700194	7.970730375	6.931884722	7.083411419	7.122094036	7.408714464	7.358972429	7.397203414	6.92198703	7.088494047	6.918169344	6.967143579
MRPL4	6.948301474	6.876568021	6.868164201	6.889997962	6.648598028	6.637913621	6.707211233	6.717247799	6.700272064	6.700342093	6.481256541	6.456169024
CERS6	8.047383718	8.05719959	7.847184351	7.801088835	7.87797741	7.884333597	8.167430278	8.16604599	8.021451084	8.046471722	8.034229446	8.052258584
SLC9A7	8.355414353	8.36257198	8.48937597	8.44186495	8.510240015	8.475697958	8.160967941	8.146908299	8.140746305	8.14681617	8.138120718	8.136480461
SAFB	7.606118832	7.589417091	7.312981073	7.271587073	7.355040104	7.306196901	7.393297548	7.440546988	7.361552602	7.342847863	7.3438277	7.324124009
TTC17	7.878450815	7.916897083	8.151603984	8.086959107	8.079733175	8.01577803	8.020150893	8.016000218	8.081705756	8.051034728	8.030851514	8.039065379
HDAC11	6.571045011	6.571986449	6.620646526	6.647989198	6.617391231	6.626235864	6.65644442	6.645150205	6.70193605	6.696744974	6.780937586	6.767405376
MIR4701	0.752508349	0.752508349	0.776333713	0.850225013	0.795374581	0.794847884	0.778446523	0.773629399	0.818317088	0.828082983	0.844028821	0.859194527
GYG1	6.83325284	6.705347243	6.756224396	6.705431679	6.487009421	6.426284928	6.09938312	6.129260277	6.113511087	6.06698091	5.98472013	5.965274729
XRCC3	6.526723785	6.553423465	6.31502251	6.311524958	6.33719791	6.372706289	6.293815315	6.306581476	6.247190402	6.26761674	6.22481917	6.239148347
TIAL1	7.786341366	7.755532238	7.559188492	7.533410513	7.573897516	7.562017451	7.681844038	7.682772179	7.638718536	7.629244504	7.568857902	7.596391008
INCENP	7.322316119	7.324358331	7.008324082	7.050789974	7.048683019	7.131362539	7.079256594	7.095705329	6.9591802	7.003894439	6.976973126	6.962515265
RHPN1	6.922012796	6.929562076	7.13804107	7.167731648	7.109946465	7.073684682	6.802745511	6.782129412	6.767970143	6.796739943	6.787225561	6.793633505
IMPACT	7.399408194	7.380134416	7.712959298	7.62312422	7.63827054	7.564260493	7.166725731	7.153718461	7.21477441	7.208140024	7.203130184	7.185529111
GABPB1	6.917028048	6.871217938	6.776233773	6.727832592	6.739382966	6.738649124	6.701147489	6.729176701	6.659100238	6.64168695	6.617186072	6.625300813
NYAP1	6.60969661	6.615630011	6.666083114	6.686740966	6.643881251	6.63576138	6.603830472	6.604114111	6.603765901	6.603825108	6.603377145	6.603377145
CTSH	6.010885061	5.993315985	6.114185642	6.105016676	6.104294572	6.085520514	5.975864432	5.981953462	6.026633537	6.007745223	6.065996136	6.036485745
ATP6V1D	7.030453719	6.985399816	6.721309948	6.776000048	6.658218516	6.749528454	6.378080935	6.398759946	6.331553917	6.304219418	6.338110746	6.292919125
SETDB2	7.471658304	7.472835901	7.499451706	7.487179398	7.509181173	7.505974874	7.537817316	7.528498924	7.562838804	7.562803693	7.580143441	7.587898685
MRC2	7.536432402	7.545940879	7.627013341	7.624047582	7.577534977	7.576277941	8.441005052	8.394682629	8.31127613	8.344877636	8.367836565	8.298197216
NCAPH	7.646683466	7.618025486	7.148118975	7.198343707	7.217463351	7.329007644	7.274105634	7.295076312	7.127973169	7.180742074	7.101370253	7.112755664
TIPIN	5.736273458	5.645135916	5.373513286	5.351616217	5.414542558	5.420532089	5.37205447	5.424598863	5.270692268	5.30903786	5.259647268	5.282262038
NBPF1	8.368155704	8.376512031	8.339281965	8.352089321	8.308196188	8.332264358	8.313480834	8.3181764	8.292146966	8.301440196	8.30413054	8.315173192
CLTCL1	7.440606728	7.439945333	7.482127604	7.468677125	7.477693272	7.485529728	7.421908226	7.422905361	7.414372439	7.41948784	7.425912164	7.42319261
ASNSD1	7.292394794	7.142403412	6.940392512	6.885866668	6.908226691	6.975793009	6.863544557	6.896834493	6.891533151	6.854015054	6.853647332	6.85087348
DLEU1	6.214467181	6.222752277	6.057529623	6.058640395	6.085223095	6.097675078	6.128673183	6.177482471	6.073018299	6.091580156	6.106679407	6.094288776
RPUSD1	6.584882636	6.596480579	6.445785499	6.500412888	6.365535324	6.375457467	6.278428664	6.329281701	6.180936569	6.196896655	6.158625138	6.157309506
HSPG2	8.990159559	9.093240583	9.628672195	9.851516294	9.33555069	9.392404732	8.927421063	8.93497329	8.962542116	8.950569131	8.908272266	8.893337042
TK2	7.448614549	7.443088245	7.64633645	7.630793912	7.567906036	7.519158107	7.553609245	7.542220404	7.642168905	7.601985533	7.527657872	7.524345928
ST6GALNAC5	5.835271097	5.830706317	5.860540883	5.837904795	5.925736492	5.876172118	5.783288356	5.783288356	5.783288356	5.783288356	5.783288356	5.783288356
LCOR	8.509488342	8.5184206	8.53265895	8.528774444	8.563797103	8.565788083	8.607577674	8.610796029	8.642511951	8.623907094	8.641898523	8.654711699
PTK2B	7.405830849	7.406068804	7.43474562	7.440902096	7.423478857	7.421242295	7.424617942	7.427261362	7.462557394	7.453155822	7.443965911	7.448942937
YY1	7.454621277	7.394105685	7.296316955	7.241184271	7.121347703	7.101559744	7.079532743	7.050014151	6.965743961	6.983851588	6.768464423	6.77686959
CACFD1	6.334284893	6.336201044	6.35999422	6.35663034	6.35668748	6.347874743	6.401697092	6.417238295	6.464297807	6.479078095	6.508015007	6.527859163
C22ORF46	7.125351247	7.128939255	7.144833931	7.153036714	7.153126636	7.174174764	7.271723662	7.275576771	7.246888142	7.271549986	7.315916948	7.346133368
UQCRFS1	6.294834708	6.199833665	5.947280784	6.019512708	5.93778011	5.968758253	6.107051829	6.091881464	6.167637318	6.10325515	5.975836592	5.935063557
RHBDF1	6.787280099	6.794625236	6.92291944	6.937849015	6.89015096	6.870891356	6.974064401	6.961615114	6.958678239	6.971410517	6.950435168	6.959285882
MAPK8	6.299963336	6.244014034	5.980406953	6.002977738	5.936743555	6.067235989	5.768329387	5.787224453	5.846651393	5.838287748	5.89075182	5.869654704
ZNF180	6.711836446	6.713525469	6.626818737	6.613892817	6.620265725	6.644170202	6.658482492	6.67032177	6.639902564	6.638607118	6.636646298	6.652830537
NUP153	8.437048294	8.429500694	7.952940702	7.965679743	8.044933549	8.134544197	8.192634389	8.220701025	7.999142036	8.036376003	7.949192953	7.972565233
TMEM234	6.23810218	6.235196065	6.251963295	6.261876381	6.26673792	6.266388987	6.321398586	6.328646145	6.323657567	6.339513145	6.331860076	6.329980624
TGFBRAP1	7.037060228	7.044318304	7.014367573	6.985212586	6.799020455	6.813123422	6.731659859	6.74411051	6.713868278	6.729139561	6.574177569	6.561998912
MASTL	7.016017104	6.972730536	6.767950206	6.779263953	6.806060196	6.858824278	6.953187751	6.964776516	6.876474416	6.896146901	6.845923274	6.858287451
GSAP	7.230247244	7.22869544	7.321999161	7.319957455	7.312872396	7.291146901	7.16456666	7.164451693	7.164479115	7.164559388	7.164506756	7.164212085
MZF1	6.901154081	6.926953897	6.965267403	6.953529609	6.97746558	6.94948475	7.097111576	7.075363847	7.058937167	7.115257018	7.064888013	7.112090421
PRAF2	6.035467856	6.050939794	6.390045973	6.426489286	6.323827019	6.228819314	5.99916663	5.997312416	6.12360331	6.088093883	6.031098227	6.042360609
CCT5	9.65059388	9.553616321	9.017207388	8.896945875	9.050346042	9.153465472	8.734968118	8.851798756	8.6011126	8.566724822	8.539726199	8.522558103
LSM1	6.149682687	6.053736978	5.847527591	5.841731048	5.760844258	5.866770955	5.778154394	5.847328071	5.717351739	5.679433926	5.755614753	5.707474085
GPN1	6.853598206	6.786939281	6.582526371	6.560755912	6.559793499	6.585354188	6.331945759	6.364215532	6.327995088	6.318142893	6.324623415	6.298811112
FUS	9.089087924	9.080119451	8.246782212	8.47815619	8.460663152	8.692517845	8.52720029	8.587771254	8.355057753	8.346709917	8.267091884	8.236464745
OXLD1	4.314304443	4.259355771	4.441587628	4.472068157	4.42572683	4.489410995	4.476578272	4.526899606	4.468512361	4.541361736	4.579471764	4.526729456
ADM5	5.915843732	5.922956531	5.887715006	5.880014016	5.884625364	5.878566168	5.912449407	5.907763334	5.880857538	5.89341841	5.887621238	5.894203294
KIF11	7.78514046	7.761268081	7.241417079	7.306780048	7.330861436	7.47455124	7.635583237	7.631567878	7.346183555	7.454445712	7.34257023	7.386858674
TTC30A	7.041483935	7.040076647	7.061154365	7.062394246	7.081850965	7.082036502	7.047460028	7.051465725	7.059771226	7.057585682	7.065888988	7.068302863
HHAT	6.894955612	6.895688591	6.90975489	6.908700211	6.905066167	6.902147673	6.975338876	6.96045251	7.006925411	6.990196217	6.977924874	6.965386695
TMEM11	6.25128162	6.244058812	6.017938212	6.038548465	6.007324551	6.052072985	5.971394268	6.031957852	5.938975906	5.953475189	5.917807718	5.913206843
ZFP41	7.721311432	7.728222536	7.787091978	7.78359064	7.780830833	7.786876093	7.715448413	7.71616842	7.736105366	7.731070937	7.742465519	7.74863299
MPV17	6.412078296	6.418564741	6.528096738	6.551985591	6.625588358	6.618172983	6.315498126	6.313861787	6.35851304	6.379245919	6.355029477	6.356592055
GTF2H1	7.440335113	7.376558546	7.237217562	7.243579844	7.199943043	7.199738273	7.154674505	7.228424035	7.205296378	7.135101721	7.084400427	7.097206254
MAPK1	8.421815078	8.401808146	8.310616566	8.311364519	8.093283134	8.067108403	8.342181923	8.330185293	8.30432051	8.309939295	7.907552627	7.938946156
CCDC92	6.734299258	6.744271003	6.92845798	6.952902286	6.838891092	6.799452787	6.94760083	6.979621257	7.009609853	7.011356972	7.027586374	7.034102764
MRAP2	5.907321418	5.907321418	5.908669305	5.90944807	5.909152024	5.907924268	5.982462198	5.971558031	5.93168235	5.944582754	5.931645569	5.935634055
ZNF530	6.567981335	6.585098942	6.477624801	6.481849268	6.495922028	6.500353055	6.521018232	6.532603353	6.48317397	6.500887073	6.484898879	6.490830594
SNORD30	1.919101423	2.009488233	1.44176336	1.248956793	1.518884701	1.351793009	1.416611907	1.45655838	1.230632946	1.327208048	1.278943102	1.19453303
RPL3	9.321389664	9.124803374	9.909327122	9.705841138	10.01554416	9.724345899	9.113508147	9.129217013	9.281965628	9.155114711	9.689142187	9.536912945
LOC339803	6.289822064	6.289160532	6.377358623	6.396805219	6.385275532	6.40546166	6.409953422	6.396148844	6.452497265	6.429231967	6.472142933	6.462543152
ZNF555	7.874356666	7.871643299	7.880319751	7.885610364	7.888019073	7.884592281	7.931136631	7.93118491	7.95090669	7.942915879	7.979762105	7.977055822
CSK	7.271714788	7.269901046	7.060724983	7.115431982	7.043550803	7.113834548	7.092434779	7.122676761	7.049922088	7.029103858	7.037997336	7.025107783
THAP10	5.913799824	5.896724651	5.852484165	5.84358726	5.842720529	5.863430231	5.868850417	5.892053006	5.865753508	5.868002047	5.866628411	5.862918152
DUSP22	6.701580479	6.667306621	6.710400674	6.706828311	6.766521234	6.777291591	6.703592661	6.685515979	6.676320607	6.679114052	6.710932878	6.71257595
GATD1	7.281667416	7.319127929	7.347546388	7.371390068	7.401873572	7.443182742	7.573666132	7.576099315	7.534728179	7.593092032	7.581435782	7.591107112
GLRX3	7.684223003	7.481767162	7.189395054	7.12738401	7.220065545	7.209896377	7.437833177	7.541751903	7.360686063	7.344680758	7.18708535	7.236292853
RPAP3	7.45285518	7.405118222	7.139462318	7.115387112	7.188646598	7.204446887	7.036738303	7.045458586	6.979839617	6.973882276	6.955179845	6.98849323
LYAR	7.542201732	7.423080413	6.635637578	6.573823029	6.705173085	6.759222586	6.17189481	6.226074556	5.789086524	5.818891043	5.755838144	5.767995218
PDIA4	8.437857929	8.358734245	8.115064774	8.129208309	7.897869919	8.078227317	7.876986497	7.893001588	7.718114287	7.765525035	7.525203087	7.481013139
KIAA1841	7.556021803	7.557802544	7.520125474	7.51821564	7.527003633	7.528394982	7.706926467	7.694089784	7.699679192	7.695437853	7.685973538	7.687236408
CUX1	8.939743477	8.974914899	9.027889766	9.047101705	9.083825374	9.059437168	9.048605702	9.056063517	8.995220608	9.005118304	9.084539268	9.081679072
DST	10.26456061	10.34625638	10.40585431	10.53542139	10.45329042	10.53918546	10.09197248	10.14990906	10.10834452	10.09758898	10.0933173	10.08692473
DCAF8	7.628891593	7.618736083	7.863352399	7.876870731	7.847909014	7.815042205	7.904244484	7.888759468	8.034059542	8.024945367	8.045800538	8.055999853
RAB17	5.758886643	5.758886643	5.759633784	5.764380214	5.760239537	5.760222677	5.783908744	5.777954751	5.805600778	5.795430117	5.813680375	5.813638313
MIR23B	4.581323793	4.579607619	4.604774955	4.600820176	4.588774742	4.584141312	4.63389304	4.612214782	4.636960448	4.620920302	4.651036284	4.619615144
PAF1	6.64304654	6.617354426	6.475994442	6.559996948	6.439992709	6.473151308	6.630970411	6.680665934	6.576603551	6.59360922	6.560463235	6.527567581
BUB1B	7.328384238	7.283453293	6.804685223	6.871757811	6.917962919	7.020833449	7.203309266	7.252111095	6.955780237	7.064076591	6.976830371	6.991494996
HNRNPA2B1	10.4754795	10.43795276	9.4275345	9.579179995	9.609551533	9.988844778	9.366721028	9.457300679	9.090426452	9.141778835	8.996103956	9.049079143
SHMT1	7.133501885	7.123419792	6.960462685	6.978454657	6.958463736	7.008134582	6.954883402	6.934531812	6.919051957	6.942536595	6.894210747	6.865693711
MAP7D1	7.644934497	7.656082004	7.401495697	7.460678151	7.352573076	7.430124488	7.881417596	7.901836523	7.692586947	7.748544394	7.718723953	7.631691103
TNFSF12	5.496019825	5.504185783	5.555216641	5.541980689	5.555629464	5.555213651	5.457294089	5.457294089	5.457294089	5.457294089	5.457294089	5.457294089
IQSEC2	7.577654602	7.577294292	7.6216291	7.63806246	7.600557376	7.599316948	7.638313798	7.626225362	7.639076261	7.648094831	7.64746014	7.645713943
NOLC1	8.728169235	8.653954011	8.32931523	8.278440218	8.230389733	8.349346735	8.307098091	8.32699563	8.172639186	8.166651151	7.972599192	7.943622482
KNSTRN	6.588069128	6.501429216	6.180635643	6.22124909	6.222705277	6.315797164	6.349112799	6.371665167	6.230408498	6.22692792	6.15386123	6.145958434
METTL3	7.032058997	7.036108379	6.688499915	6.727624124	6.748989812	6.783807441	6.512132982	6.591222879	6.435956071	6.484174521	6.470445823	6.504082237
LIG1	7.639076991	7.624476636	7.12402068	7.193497221	7.245664229	7.376422441	7.194327188	7.17872207	7.098335168	7.12483553	7.085434071	7.102407977
VNN1	7.121382631	7.103873122	7.106477968	7.089640773	7.22677437	7.216805218	7.020322396	7.017838105	7.020275921	7.019598859	7.019585408	7.019355554
ANKRD33B	8.565376474	8.602945698	9.214834655	9.473674909	8.94904379	9.019692555	8.377422742	8.382424091	8.419578777	8.472682891	8.315600338	8.375257013
C19ORF47	6.192767596	6.208194798	6.104538759	6.099934928	6.097577489	6.114783424	6.127553975	6.13579621	6.08452674	6.085615162	6.071820787	6.076806276
FOXD2-AS1	6.144308134	6.153731754	6.174117012	6.166599374	6.221379356	6.206635192	6.197778194	6.176607652	6.1565538	6.170769085	6.2342854	6.240520941
GSE1	7.960863018	7.966525553	8.03129444	8.052733631	8.018138972	8.013350135	8.343520391	8.333247758	8.296244582	8.301018201	8.31094232	8.296361887
ITPRIPL1	6.291680859	6.286914048	6.170874567	6.16396331	6.165047759	6.18611562	6.085256166	6.085256166	6.085256166	6.085256166	6.085842093	6.085256166
LRR1	6.60118057	6.448980483	6.016060645	5.99562747	6.079803834	6.196552737	6.04247635	6.026817397	5.909688899	5.937034304	5.921275137	5.925704865
ATRAID	6.240655401	6.194806168	6.680001513	6.562544216	6.644665034	6.503038443	6.096285706	6.101207007	6.161938825	6.140188384	6.220897577	6.142333138
TTC26	6.578214897	6.546117496	6.518942203	6.495607274	6.440852279	6.420498968	6.290004915	6.294285365	6.311843725	6.298902192	6.271196205	6.285359715
DHTKD1	7.295094281	7.283047142	7.396533996	7.415636319	7.390158974	7.404289443	7.358023218	7.331197078	7.428416716	7.410702729	7.487018479	7.476346191
CBR4	7.312672459	7.282299868	7.405875043	7.398868978	7.403603684	7.401783024	7.35859627	7.341678274	7.365413151	7.370759168	7.336109184	7.352050418
EGFL7	6.511871523	6.507193716	6.637762748	6.63392382	6.670057183	6.632111722	6.435310668	6.462594624	6.419793749	6.43643177	6.406977471	6.397633015
HYKK	5.789272783	5.793364164	5.814345431	5.81072453	5.82616391	5.840674885	5.782931072	5.779279473	5.797060412	5.803171971	5.820621274	5.817319226
SMARCA2	7.821594332	7.835675472	7.954719278	7.984310118	7.9687476	8.010927541	7.651121663	7.662008288	7.617702708	7.6378181	7.678341155	7.663866663
IDH2	5.828448237	5.813485407	5.918507638	5.878234149	5.978379871	5.952606389	6.885180457	6.732480956	7.388730809	7.250009343	7.63554325	7.50019411
GALT	5.619330647	5.619363983	5.788103777	5.840665457	5.794073507	5.735100782	5.61474516	5.597156646	5.649119627	5.638669385	5.686929021	5.701635355
ZNF358	5.964797126	5.981144137	6.168780256	6.140356943	6.180759248	6.096156848	6.062254192	6.058484719	6.182647633	6.195788348	6.20834327	6.167111521
CHUK	7.027093537	6.975308971	6.895275057	6.859485742	6.860777048	6.886859459	7.123889301	7.114172885	7.070358082	7.037867765	7.004518425	7.007918747
TMEM25	6.395793889	6.394173815	6.439625742	6.44840121	6.418998148	6.419818132	6.38415326	6.382998419	6.384380295	6.383612849	6.383998897	6.384802717
ADAMTS1	7.449020164	7.454252079	7.294475164	7.207153853	7.308225632	7.242337439	7.351307202	7.358079627	7.441021487	7.422210861	7.254458679	7.26705154
CELF2	8.231870579	8.228764406	8.243257064	8.239288118	8.240186926	8.233968642	8.445378313	8.424000008	8.453725799	8.436155801	8.409603212	8.40618503
C6ORF120	7.231253588	7.188147258	7.425645405	7.357913021	7.459236483	7.455839464	7.24700215	7.22346771	7.498995811	7.396585616	7.562435789	7.523916275
CMPK1	7.772067448	7.708193377	7.552939794	7.416481393	7.481430401	7.469933424	7.932314274	7.843940697	7.911606113	7.80340617	7.776053625	7.80690887
NSFL1C	7.314201892	7.249172569	7.232366059	7.21601745	7.096239116	7.074956023	7.134350602	7.20798215	7.214074268	7.164995817	6.999575315	7.03322321
HAUS2	7.224522982	7.180767762	6.985041009	6.956726827	7.016700668	7.031159423	7.294737129	7.307966382	7.110326815	7.125778946	7.10101589	7.078720717
TTC39B	6.998515195	6.987281789	7.054251307	7.0450101	7.054998888	7.044378212	6.95526681	6.9534943	6.957656296	6.956890785	6.9634678	6.968838491
AZIN2	7.474520238	7.47596668	7.505497533	7.507252164	7.497573657	7.499226498	7.467911281	7.468354917	7.472394972	7.470438642	7.476317659	7.473187443
RPP30	7.687625478	7.653706734	7.573088266	7.552174046	7.582965925	7.586470433	7.61923371	7.638195054	7.597459516	7.601776078	7.5883246	7.579101901
PARPBP	7.492791414	7.411988103	7.165131331	7.16249518	7.216609599	7.267385803	7.243557124	7.248375964	7.181096352	7.194654357	7.160175527	7.168724238
TP73-AS1	7.543680273	7.554239056	7.60755399	7.59152785	7.614746341	7.599095486	7.57625001	7.55323685	7.564938252	7.577819579	7.564909099	7.569017731
LRRK1	7.901210275	7.919520165	8.013871408	8.007732741	8.018257241	8.011639678	7.774675001	7.774614058	7.772575324	7.773435889	7.77284787	7.772211204
SLC35A4	7.022346475	7.069451032	7.021419164	7.06149177	6.858955598	6.875507957	7.527917962	7.53431684	7.436965539	7.474635359	7.033654752	7.065784053
NTMT1	6.179572768	6.022061923	5.633512703	5.635043354	5.649858444	5.773124252	5.655504485	5.715835322	5.501617948	5.539336537	5.409673741	5.414776079
MINK1	7.750003787	7.750417988	7.877549509	7.918492505	7.920252573	7.921885993	8.14008462	8.097630072	8.139706855	8.161541587	8.110464476	8.125364819
CTCF	7.76216179	7.802731755	7.35642896	7.41670402	7.464649233	7.53506535	7.320005055	7.327944008	7.298459732	7.280261447	7.291970143	7.286073438
RANGAP1	8.150403262	8.134359006	7.951482724	8.016842326	7.820952605	7.862448126	8.159981377	8.175035665	7.952365826	8.002006088	7.744052408	7.726485906
FAM60A	7.503116583	7.414290289	7.512032446	7.413490516	7.221080349	7.147010729	7.119489035	7.105619266	7.303816156	7.250431022	6.999414846	7.000981736
ZBTB5	7.081120426	7.103977579	7.112544026	7.128590747	7.142896842	7.174175604	7.306184749	7.303651942	7.326088064	7.325718181	7.391546266	7.377108407
DGKQ	7.076027041	7.085020527	7.195726736	7.19434921	7.162244836	7.157230991	7.114315407	7.101516792	7.135996538	7.136121879	7.141305957	7.136053631
FBXO44	6.776291036	6.769953129	6.908533441	6.950195038	6.872634509	6.885405635	6.815109158	6.817760158	6.859211055	6.873537262	6.922996633	6.898452856
CLPTM1	7.262842857	7.334055898	7.059129633	7.142491175	7.046112638	7.130551864	7.434180168	7.4651579	7.460826689	7.479882728	7.439321763	7.376056065
SFT2D3	6.340054503	6.321906172	6.385104762	6.360331755	6.403877465	6.366585115	6.534870805	6.505448923	6.534038117	6.510029812	6.576367948	6.568880763
HSPD1	10.48477887	10.34820237	9.661809038	9.566955061	9.776086842	9.916614066	9.555245117	9.665274878	9.395078183	9.413015668	9.25652934	9.283304898
GMNN	6.345816808	6.252337751	5.525156218	5.570301231	5.726887248	5.831574322	5.749495834	5.855373571	5.581855739	5.655195001	5.525417502	5.530496256
EPS15	7.700568764	7.689414185	7.950079087	7.940744176	7.930658797	7.906042047	7.57774953	7.5741471	7.682930517	7.632828178	7.680768345	7.67539361
CUL2	7.930928178	7.891536675	7.579027292	7.55976569	7.648529649	7.676904409	7.594876243	7.644327414	7.569420564	7.534176154	7.537638125	7.5360888
POLR2D	7.208429468	7.147446956	6.812140736	6.823125312	6.855091332	6.898144732	6.779758789	6.800626816	6.637579138	6.645058734	6.653643106	6.640288732
SPAG1	7.062568851	7.043549038	7.013331022	7.009025439	6.997194198	7.006574471	7.126640078	7.122399173	7.094503019	7.103171863	7.068178826	7.066534697
DIAPH1	8.503988504	8.489521231	8.157636131	8.209765818	8.165732479	8.259612172	8.541636261	8.559933655	8.422509801	8.433023212	8.331802542	8.303235761
RPE	7.548809456	7.429173491	7.371128298	7.322581054	7.252556743	7.23226471	7.367246108	7.322681501	7.355358295	7.308678196	7.093615788	7.167370799
POLM	6.737099958	6.749452359	6.775122504	6.771993421	6.78513815	6.774540356	6.816194967	6.809412367	6.820602029	6.83331558	6.855170452	6.853005305
PSMA3	7.856854551	7.563820882	7.007269215	7.054753873	7.092308097	7.298909832	6.113497035	6.217624148	6.073308249	5.970306456	5.962199064	5.983693705
ZFP90	7.488640097	7.501041068	7.770755769	7.754663311	7.706718181	7.66898638	7.36821685	7.361326614	7.472803829	7.444278991	7.432741948	7.454007322
ALG8	6.388324099	6.402578414	6.22992403	6.171512155	6.168129457	6.182091189	6.169793384	6.243478834	6.179163387	6.279972932	6.094118702	6.105340413
GINS4	7.239758488	7.219350588	6.798835655	6.824129497	6.882024777	6.984203789	6.932280265	6.914997564	6.845578654	6.875514999	6.828415005	6.832680501
SMARCA5	8.784646305	8.704846666	8.870569062	8.804020002	8.476017721	8.459738192	8.480125472	8.466911241	8.569628072	8.529422489	8.311871139	8.325393005
NR2C1	7.125565118	7.104468971	7.237143375	7.209996409	7.224804357	7.199093115	7.230224056	7.199729243	7.228457561	7.208963914	7.238445853	7.253365013
ICAM5	6.370665409	6.373091431	6.409485541	6.398346977	6.405901158	6.394959927	6.352190309	6.352190309	6.352190309	6.352723469	6.352190309	6.352190309
EXD3	7.528813268	7.524261752	7.544694926	7.544337394	7.544569093	7.537559494	7.572822727	7.5633111	7.584516425	7.592569664	7.586782188	7.588620541
IDS	8.154050829	8.190595822	8.696504575	8.556058465	8.46664746	8.364579154	8.833643534	8.774102724	8.788161549	8.72011653	8.699254821	8.674809463
PPIL1	6.500562914	6.451517983	6.189945254	6.171060237	6.153108641	6.173317232	6.170471003	6.263440951	5.946794893	6.018282974	5.945380199	5.945878105
ZHX2	6.97883105	6.971117616	7.080388177	7.090755056	7.046890789	7.040330366	7.088461031	7.063511356	7.048558286	7.03333646	7.051788969	7.032910909
ARSG	6.471433056	6.472548277	6.501958054	6.495158023	6.501313712	6.477444691	6.515781992	6.512643506	6.531898901	6.534534922	6.549218627	6.55020428
SRSF1	9.447030985	9.361607259	8.682292148	8.689536047	8.886167246	8.9455648	8.80497697	8.827097981	8.531688315	8.65320273	8.540742188	8.64750443
MTBP	7.137367842	7.125193473	7.02491325	7.020134175	7.043948471	7.050572539	7.071950489	7.069587822	7.03192869	7.044164624	7.025044114	7.025543068
NBR2	6.390665017	6.382701348	6.420114355	6.418910958	6.423126314	6.41753968	6.515994511	6.50473784	6.48496215	6.486666886	6.533295408	6.536815503
CEBPB	6.391307249	6.357990148	6.578386924	6.485305991	6.659855878	6.624052728	6.230625677	6.237579198	6.141311439	6.13219956	6.084609349	6.082601442
ZNF326	7.426064853	7.382653593	7.154249218	7.122990133	7.162838806	7.24439498	7.090016245	7.113593313	7.141621329	7.110897243	7.083517335	7.10354019
[truncated: 10,026 more rows]
